# Supplementary material for: Evaluation of parylene derivatives for use as biomaterials for human astrocyte cell patterning
Source: PLoS One. 2019 Jun 25;14(6):e0218850. doi: 10.1371/journal.pone.0218850 (PMC6592558; doi:10.1371/journal.pone.0218850)
Supplement: S1 Table — Raw data for XPS spectra of parylene and SiO2 surfaces. Data required to generate all graphs and statistical comparisons in the article. (XLSX) [file pone.0218850.s002.xlsx]

## Sheet: Table A
XPS survey spectra for SiO2 and Parylene-D, Parylene-C and Parylene-HT in Fig3bcd
	SiO2_D_Survey		parylene_D_Survey		SiO2_C_Survey		parylene_C_Survey		SiO2_HT_Survey		parylene_HT_Survey
Binding Energy (eV)	CPS	Binding Energy (eV)	CPS	Binding Energy (eV)	CPS	Binding Energy (eV)	CPS	Binding Energy (eV)	CPS	Binding Energy (eV)	CPS
1349.89	194499	1350	82679.3	1350.1	194312	1350	59892.7	1350	193507	1350	125359
1348.89	192879	1349	81580.2	1349.1	193276	1349	59535.8	1349	191316	1349	124558
1347.89	191149	1348	81565.2	1348.1	191810	1348	59395.8	1348	190151	1348	124165
1346.89	190110	1347	81950.6	1347.1	189964	1347	59266.3	1347	188476	1347	123367
1345.89	187861	1346	81271.6	1346.1	189280	1346	58975.8	1346	186673	1346	122179
1344.89	187602	1345	81900.9	1345.1	188172	1345	58685.2	1345	185967	1345	122970
1343.89	185903	1344	81495.9	1344.1	186052	1344	57944.5	1344	183990	1344	122580
1342.89	184761	1343	80913.3	1343.1	185401	1343	57882.7	1343	182545	1343	122462
1341.89	183273	1342	81154.2	1342.1	185048	1342	57751.7	1342	182397	1342	121350
1340.89	182972	1341	81241.5	1341.1	184148	1341	57857.1	1341	181339	1341	120928
1339.89	182194	1340	81246	1340.1	183240	1340	58355.5	1340	180696	1340	120714
1338.89	180407	1339	81453.8	1339.1	181589	1339	57860.1	1339	179851	1339	121336
1337.89	179619	1338	81556.1	1338.1	180661	1338	58003.2	1338	178978	1338	121333
1336.89	178609	1337	81450.8	1337.1	179187	1337	58117.6	1337	177852	1337	120776
1335.89	178124	1336	81352.9	1336.1	178946	1336	57970.1	1336	177231	1336	120958
1334.89	177266	1335	81109	1335.1	177581	1335	57827	1335	175515	1335	120130
1333.89	176849	1334	81509.5	1334.1	176567	1334	57750.2	1334	175625	1334	119862
1332.89	175706	1333	81405.6	1333.1	175943	1333	57828.5	1333	174159	1333	120549
1331.89	174229	1332	81492.9	1332.1	174664	1332	58313.3	1332	173055	1332	119502
1330.89	173400	1331	81261.1	1331.1	174074	1331	57899.3	1331	172557	1331	119397
1329.89	171973	1330	81783.5	1330.1	172871	1330	58066.4	1330	171343	1330	119170
1328.89	171607	1329	81902.4	1329.1	171674	1329	58144.7	1329	169660	1329	118909
1327.89	170360	1328	81976.2	1328.1	170986	1328	58292.2	1328	169442	1328	118123
1326.89	168900	1327	82283.3	1327.1	170252	1327	58132.7	1327	168191	1327	118045
1325.89	168072	1326	82304.4	1326.1	169862	1326	58447.3	1326	167612	1326	118310
1324.89	167605	1325	82492.6	1325.1	167971	1325	58341.9	1325	166521	1325	117480
1323.89	166893	1324	82314.9	1324.1	167956	1324	58055.9	1324	165056	1324	117997
1322.89	165992	1323	82662.7	1323.1	166485	1323	58090.5	1323	164896	1323	116842
1321.89	165989	1322	82289.4	1322.1	166961	1322	57815	1322	163724	1322	116875
1320.89	164666	1321	82330	1321.1	165583	1321	57742.7	1321	162858	1321	116277
1319.89	163900	1320	81788	1320.1	164380	1320	57486.8	1320	163106	1320	116306
1318.89	163048	1319	81691.6	1319.1	164500	1319	57589.1	1319	162477	1319	116982
1317.89	163103	1318	81554.6	1318.1	163880	1318	57413	1318	161340	1318	116237
1316.89	161599	1317	81206.9	1317.1	163240	1317	57096.8	1317	160916	1317	116112
1315.89	160755	1316	80329.1	1316.1	162257	1316	57095.3	1316	160422	1316	116094
1314.89	160991	1315	80443.5	1315.1	162170	1315	57217.3	1315	159734	1315	116463
1313.89	159660	1314	80002.4	1314.1	161074	1314	56342.5	1314	158398	1314	116469
1312.89	158784	1313	79728.4	1313.1	160107	1313	56359.1	1313	158052	1313	115552
1311.89	158082	1312	79082.5	1312.1	159850	1312	56571.4	1312	157900	1312	115434
1310.89	157859	1311	78624.8	1311.1	159868	1311	56359.1	1311	157254	1311	116166
1309.89	158246	1310	78879.3	1310.1	158492	1310	55937.5	1310	156702	1310	116039
1308.89	157896	1309	78897.3	1309.1	158928	1309	55931.5	1309	156485	1309	116029
1307.89	157534	1308	80231.3	1308.1	158615	1308	56541.3	1308	155615	1308	116797
1306.89	158361	1307	81848.2	1307.1	158964	1307	57137.5	1307	155991	1307	117119
1305.89	159479	1306	85249.3	1306.1	160586	1306	58871.9	1306	157478	1306	118113
1304.89	160118	1305	90539.8	1305.1	160810	1305	60919.4	1305	157874	1305	119377
1303.89	161268	1304	95321.5	1304.1	161068	1304	64817.3	1304	159183	1304	119552
1302.89	162278	1303	100990	1303.1	162198	1303	67912.8	1303	159884	1303	119721
1301.89	161379	1302	105019	1302.1	162162	1302	70159.1	1302	159580	1302	120693
1300.89	161921	1301	105470	1301.1	162063	1301	70651.4	1301	159103	1301	120856
1299.89	161671	1300	102315	1300.1	161674	1300	70151.5	1300	159448	1300	121541
1298.89	160205	1299	96917.4	1299.1	160514	1299	67229.2	1299	159496	1299	121124
1297.89	160440	1298	90243.2	1298.1	161425	1298	63606.9	1298	158696	1298	121051
1296.89	160256	1297	82552.8	1297.1	162143	1297	59709	1297	158182	1297	121319
1295.89	160771	1296	76286.7	1296.1	161542	1296	55385	1296	158159	1296	121741
1294.89	159704	1295	71270.2	1295.1	160709	1295	53000.2	1295	158161	1295	122158
1293.89	158245	1294	68557.1	1294.1	160291	1294	52060.7	1294	158699	1294	122041
1292.89	158895	1293	66609	1293.1	160413	1293	50642.5	1293	158081	1293	122604
1291.89	158367	1292	65958.6	1292.1	160481	1292	50770.5	1292	157725	1292	122718
1290.89	158945	1291	65955.5	1291.1	160351	1291	50451.3	1291	157594	1291	123113
1289.89	158359	1290	65064.2	1290.1	159984	1290	50630.5	1290	157352	1290	123200
1288.89	158496	1289	64787.2	1289.1	158998	1289	50172.8	1289	157736	1289	123671
1287.89	158072	1288	64800.8	1288.1	158528	1288	49840	1288	157329	1288	123745
1286.89	158138	1287	64986	1287.1	158733	1287	49879.2	1287	156610	1287	123935
1285.89	159032	1286	64436.4	1286.1	159293	1286	50535.6	1286	156140	1286	124593
1284.89	158572	1285	63905	1285.1	159219	1285	50175.8	1285	157322	1285	124690
1283.89	158656	1284	64307	1284.1	159854	1284	49974	1284	156989	1284	125005
1282.89	158263	1283	64282.9	1283.1	159023	1283	50470.9	1283	157427	1283	124817
1281.89	158070	1282	65044.7	1282.1	160172	1282	50734.3	1282	156399	1282	125574
1280.89	157137	1281	64948.3	1281.1	159753	1281	50168.2	1281	157072	1281	125253
1279.89	158024	1280	65038.7	1280.1	159580	1280	50199.9	1280	156846	1280	125705
1278.89	158002	1279	65214.8	1279.1	158986	1279	50701.2	1279	157593	1279	126207
1277.89	157646	1278	64867	1278.1	158835	1278	50969.2	1278	156494	1278	126277
1276.89	157212	1277	65198.2	1277.1	159630	1277	50693.7	1277	156465	1277	126756
1275.89	157619	1276	65244.9	1276.1	158823	1276	51413.3	1276	156355	1276	127399
1274.89	157457	1275	65470.8	1275.1	159121	1275	51079.1	1275	156973	1275	127233
1273.89	157537	1274	65767.3	1274.1	159458	1274	51158.9	1274	157013	1274	127998
1272.89	158328	1273	66063.9	1273.1	159904	1273	51434.4	1273	157057	1273	128165
1271.89	158400	1272	66200.9	1272.1	158742	1272	51856	1272	157433	1272	128317
1270.89	158249	1271	66440.3	1271.1	158544	1271	51708.4	1271	156769	1271	128629
1269.89	158019	1270	66789.6	1270.1	158757	1270	52145	1270	157049	1270	129159
1268.89	158347	1269	67161.5	1269.1	159320	1269	52021.6	1269	157597	1269	129443
1267.89	158218	1268	67107.3	1268.1	159800	1268	52244.4	1268	156923	1268	129699
1266.89	158733	1267	66908.6	1267.1	160225	1267	52259.5	1267	157054	1267	129909
1265.89	159165	1266	67120.8	1266.1	159949	1266	52414.5	1266	157465	1266	130779
1264.89	159552	1265	67691.5	1265.1	159338	1265	52745.8	1265	157099	1265	130558
1263.89	158998	1264	68001.6	1264.1	159853	1264	52858.7	1264	157351	1264	131502
1262.89	158712	1263	67851	1263.1	160270	1263	53179.4	1263	157774	1263	132319
1261.89	158657	1262	68391.5	1262.1	160444	1262	53290.8	1262	158121	1262	132825
1260.89	158924	1261	68510.5	1261.1	159949	1261	53450.4	1261	158108	1261	133444
1259.89	159341	1260	69085.6	1260.1	160179	1260	53083	1260	158075	1260	133468
1258.89	159407	1259	69296.4	1259.1	160571	1259	53483.5	1259	157128	1259	134159
1257.89	159445	1258	69422.8	1258.1	160855	1258	53421.8	1258	157754	1258	134109
1256.89	159872	1257	69764.6	1257.1	160821	1257	53862.9	1257	157837	1257	134291
1255.89	159945	1256	69504.1	1256.1	160572	1256	54159.5	1256	156962	1256	134519
1254.89	160119	1255	70067.2	1255.1	160708	1255	54067.6	1255	157426	1255	134942
1253.89	160396	1254	69817.3	1254.1	161425	1254	54331.1	1254	158855	1254	135171
1252.89	160359	1253	69853.4	1253.1	160770	1253	54767.7	1253	158445	1253	135482
1251.89	160851	1252	70829	1252.1	160646	1252	54773.8	1252	158690	1252	136115
1250.89	160438	1251	70782.4	1251.1	161766	1251	55168.2	1251	158906	1251	137426
1249.89	160015	1250	71598.4	1250.1	161534	1250	55487.4	1250	159374	1250	137427
1248.89	161601	1249	71456.9	1249.1	162171	1249	55630.4	1249	159147	1249	138511
1247.89	162447	1248	72013.9	1248.1	163138	1248	56133.3	1248	160264	1248	139897
1246.89	162676	1247	73560.1	1247.1	163594	1247	57130	1247	160202	1247	140678
1245.89	162137	1246	73674.5	1246.1	163145	1246	57315.1	1246	160699	1246	141855
1244.89	163279	1245	74737.5	1245.1	162624	1245	57795.4	1245	160898	1245	142212
1243.89	162554	1244	74863.9	1244.1	163317	1244	58969.7	1244	160673	1244	142015
1242.89	163245	1243	75249.4	1243.1	163654	1243	58852.3	1243	161158	1243	142726
1241.89	163081	1242	75633.3	1242.1	164797	1242	59183.5	1242	161307	1242	142808
1240.89	163254	1241	75699.5	1241.1	163885	1241	59011.9	1241	161382	1241	141750
1239.89	163529	1240	75672.4	1240.1	164845	1240	59189.6	1240	160932	1240	141964
1238.89	163313	1239	75256.9	1239.1	165009	1239	59690.9	1239	161063	1239	143563
1237.89	163645	1238	75821.5	1238.1	165151	1238	59314.5	1238	161158	1238	144023
1236.89	163424	1237	76098.5	1237.1	164714	1237	59227.2	1237	161861	1237	144352
1235.89	163115	1236	76172.3	1236.1	164910	1236	59404.9	1236	161751	1236	145761
1234.89	163201	1235	76556.2	1235.1	164576	1235	59016.4	1235	162069	1235	146130
1233.89	164485	1234	76765.5	1234.1	165383	1234	59460.6	1234	162185	1234	147921
1232.89	164204	1233	76345.4	1233.1	165762	1233	59127.8	1233	163249	1233	148841
1231.89	165063	1232	77682.3	1232.1	166060	1232	59809.8	1232	163111	1232	149504
1230.89	165744	1231	78609.8	1231.1	166425	1231	60656	1231	163724	1231	151206
1229.89	166324	1230	79427.3	1230.1	168430	1230	61086.6	1230	164544	1230	152661
1228.89	167233	1229	79699.8	1229.1	168585	1229	62366.3	1229	165542	1229	153644
1227.89	168135	1228	80532.4	1228.1	169145	1228	62977.5	1228	166056	1228	155941
1226.89	168535	1227	81587.8	1227.1	169125	1227	64016.4	1227	166272	1227	156277
1225.89	167855	1226	82787.7	1226.1	169396	1226	64702.9	1226	166516	1226	156158
1224.89	168535	1225	82602.5	1225.1	169484	1225	65303.6	1225	166714	1225	156938
1223.89	168662	1224	83743.7	1224.1	169222	1224	65946.5	1224	166811	1224	156943
1222.89	167802	1223	84600.4	1223.1	168832	1223	65758.3	1223	165499	1223	156122
1221.89	167725	1222	83802.4	1222.1	168824	1222	65540	1222	164410	1222	156634
1220.89	167415	1221	83195.7	1221.1	167924	1221	65127.5	1221	164384	1221	155163
1219.89	166262	1220	81772.9	1220.1	167233	1220	63808.6	1220	163599	1220	154924
1218.89	164570	1219	80253.8	1219.1	165950	1219	62494.3	1219	162956	1219	154338
1217.89	164383	1218	77620.6	1218.1	165106	1218	60961.6	1218	161465	1218	153204
1216.89	163260	1217	75133.4	1217.1	163913	1217	58524.1	1217	160977	1217	152522
1215.89	161926	1216	71902.5	1216.1	162718	1216	56011.3	1216	160459	1216	148627
1214.89	161169	1215	67810.4	1215.1	162310	1215	53013.8	1215	159764	1215	142927
1213.89	160089	1214	63990.8	1214.1	161805	1214	49815.9	1214	158969	1214	138563
1212.89	158974	1213	59698.4	1213.1	160481	1213	46422.4	1213	156991	1213	135676
1211.89	158240	1212	56329	1212.1	159747	1212	43658.2	1212	157727	1212	133915
1210.89	157915	1211	52845.1	1211.1	160222	1211	41062.6	1211	157313	1211	130823
1209.89	157813	1210	50181.8	1210.1	159761	1210	38768.2	1210	156869	1210	125484
1208.89	158320	1209	47934	1209.1	160232	1209	37467.3	1209	157203	1209	121475
1207.89	157939	1208	45350.5	1208.1	159835	1208	35660.7	1208	156148	1208	119165
1206.89	158793	1207	43458	1207.1	159437	1207	33953.4	1207	155687	1207	117961
1205.89	157813	1206	42583.2	1206.1	160496	1206	32532.1	1206	156366	1206	116460
1204.89	157611	1205	41296	1205.1	159458	1205	31806.4	1205	156985	1205	115824
1203.89	158481	1204	40776.6	1204.1	159019	1204	31094.3	1204	157185	1204	115198
1202.89	158635	1203	40585.4	1203.1	159934	1203	30945.3	1203	156810	1203	114609
1201.89	157418	1202	39785.9	1202.1	159937	1202	30462	1202	156423	1202	113920
1200.89	157786	1201	39245.4	1201.1	159427	1201	29745.3	1201	156160	1201	113808
1199.89	158267	1200	39036.1	1200.1	159229	1200	29761.9	1200	156503	1200	113480
1198.89	157701	1199	39155.1	1199.1	159339	1199	29490.9	1199	156947	1199	113763
1197.89	158644	1198	38921.7	1198.1	160006	1198	29822.1	1198	156446	1198	113533
1196.89	158079	1197	39252.9	1197.1	160481	1197	29599.3	1197	155684	1197	113888
1195.89	158422	1196	39111.4	1196.1	160344	1196	29784.5	1196	156500	1196	113581
1194.89	158173	1195	38670.3	1195.1	160244	1195	29855.2	1195	156943	1195	114448
1193.89	158821	1194	39453.2	1194.1	160249	1194	29877.8	1194	157009	1194	114176
1192.89	159385	1193	39143	1193.1	160807	1193	30258.7	1193	157402	1193	114279
1191.89	158886	1192	38942.8	1192.1	160449	1192	30007.3	1192	156866	1192	114931
1190.89	159303	1191	39286.1	1191.1	160493	1191	29656.5	1191	157968	1191	114886
1189.89	158659	1190	39423.1	1190.1	160673	1190	29706.2	1190	157317	1190	115383
1188.89	159145	1189	39173.1	1189.1	161942	1189	30016.3	1189	157942	1189	115609
1187.89	159299	1188	39277	1188.1	161754	1188	30213.6	1188	157585	1188	115919
1186.89	158876	1187	39513.4	1187.1	161143	1187	30225.6	1187	158558	1187	115627
1185.89	160017	1186	39496.8	1186.1	161485	1186	29820.6	1186	158513	1186	116027
1184.89	160371	1185	39328.2	1185.1	161941	1185	29983.2	1185	158285	1185	116071
1183.89	159939	1184	39460.7	1184.1	161271	1184	30186.5	1184	158435	1184	116088
1182.89	159627	1183	39698.6	1183.1	162075	1183	30326.5	1183	158853	1183	116103
1181.89	160429	1182	39514.9	1182.1	161973	1182	30005.8	1182	159204	1182	116560
1180.89	160014	1181	39575.1	1181.1	162212	1181	30263.2	1181	159660	1181	117373
1179.89	159421	1180	39823.5	1180.1	162387	1180	30038.9	1180	159851	1180	117166
1178.89	159467	1179	39629.3	1179.1	162141	1179	30204.5	1179	159296	1179	117373
1177.89	160065	1178	39528.5	1178.1	162406	1178	30409.3	1178	159937	1178	118491
1176.89	160461	1177	39822	1177.1	162799	1177	30534.2	1177	159026	1177	118066
1175.89	160603	1176	40196.9	1176.1	163144	1176	30154.8	1176	158883	1176	118221
1174.89	161099	1175	40261.7	1175.1	162882	1175	30535.8	1175	159586	1175	118296
1173.89	160033	1174	40287.3	1174.1	162825	1174	30576.4	1174	159793	1174	118670
1172.89	160666	1173	40097.6	1173.1	163849	1173	30823.3	1173	159797	1173	118518
1171.89	160919	1172	39861.2	1172.1	163346	1172	30772.1	1172	160264	1172	119395
1170.89	161146	1171	40169.8	1171.1	163830	1171	30867	1171	160175	1171	119648
1169.89	161254	1170	40474	1170.1	163237	1170	30653.2	1170	159654	1170	120008
1168.89	160621	1169	40538.7	1169.1	163282	1169	30850.4	1169	159562	1169	120095
1167.89	161167	1168	40472.4	1168.1	163954	1168	30927.2	1168	160316	1168	120214
1166.89	162063	1167	40439.3	1167.1	164488	1167	31076.2	1167	160616	1167	119883
1165.89	161840	1166	40553.7	1166.1	164106	1166	31116.9	1166	160943	1166	120517
1164.89	162649	1165	40267.7	1165.1	164374	1165	31058.2	1165	161298	1165	121827
1163.89	162216	1164	40639.6	1164.1	164484	1164	31104.9	1164	161265	1164	121935
1162.89	163028	1163	40698.3	1163.1	164220	1163	30978.4	1163	161379	1163	120425
1161.89	162283	1162	40741.9	1162.1	164318	1162	30764.6	1162	161477	1162	120815
1160.89	163350	1161	40854.9	1161.1	165301	1161	30936.2	1161	161629	1161	121571
1159.89	163297	1160	41130.4	1160.1	165389	1160	31047.6	1160	161709	1160	122257
1158.89	162597	1159	41190.6	1159.1	164621	1159	31150	1159	161744	1159	121109
1157.89	162814	1158	41097.3	1158.1	164567	1158	31195.2	1158	162174	1158	121929
1156.89	162709	1157	40949.7	1157.1	165720	1157	31070.2	1157	160598	1157	121958
1155.89	163010	1156	41169.5	1156.1	166468	1156	31273.5	1156	160994	1156	122220
1154.89	164016	1155	41297.5	1155.1	166104	1155	31016	1155	161215	1155	122119
1153.89	164391	1154	40909.1	1154.1	166077	1154	31365.3	1154	161855	1154	122762
1152.89	164875	1153	41012.9	1153.1	165453	1153	31496.3	1153	161748	1153	123344
1151.89	164726	1152	40997.9	1152.1	166501	1152	31275	1152	162298	1152	123105
1150.89	164150	1151	40949.7	1151.1	166251	1151	31342.7	1151	163516	1151	124207
1149.89	164272	1150	40954.2	1150.1	166056	1150	31935.9	1150	162251	1150	123886
1148.89	164696	1149	41332.1	1149.1	166306	1149	31412	1149	161644	1149	123793
1147.89	164303	1148	41698	1148.1	166556	1148	31577.6	1148	162676	1148	124761
1146.89	164589	1147	41639.3	1147.1	167225	1147	31521.9	1147	163728	1147	124011
1145.89	165365	1146	41488.7	1146.1	167141	1146	31537	1146	163067	1146	124716
1144.89	165824	1145	41740.1	1145.1	166914	1145	31324.7	1145	163919	1145	125052
1143.89	165609	1144	41750.7	1144.1	167039	1144	31458.7	1144	163740	1144	124371
1142.89	165270	1143	41944.9	1143.1	167244	1143	31381.9	1143	164406	1143	125041
1141.89	165202	1142	41841	1142.1	167503	1142	31967.5	1142	164190	1142	125746
1140.89	166277	1141	41639.3	1141.1	167972	1141	31907.3	1141	164711	1141	125795
1139.89	166348	1140	41949.4	1140.1	167403	1140	31844.1	1140	165292	1140	125722
1138.89	167186	1139	41728.1	1139.1	167898	1139	31838.1	1139	164434	1139	125695
1137.89	167058	1138	41779.3	1138.1	168505	1138	31984.1	1138	164901	1138	127328
1136.89	166670	1137	41884.7	1137.1	168933	1137	32380.1	1137	166321	1137	126831
1135.89	166650	1136	42170.7	1136.1	170077	1136	32288.2	1136	165258	1136	126776
1134.89	166655	1135	41815.4	1135.1	170035	1135	31976.6	1135	165179	1135	126682
1133.89	167914	1134	42620.9	1134.1	169053	1134	32083.5	1134	165908	1134	127519
1132.89	167170	1133	42405.6	1133.1	169178	1133	32128.6	1133	165601	1133	128049
1131.89	166691	1132	42506.5	1132.1	169841	1132	32077.4	1132	166367	1132	126976
1130.89	167864	1131	42651	1131.1	169713	1131	32241.6	1131	165943	1131	128233
1129.89	168260	1130	42894.9	1130.1	169091	1130	32505	1130	166069	1130	128179
1128.89	167695	1129	42482.4	1129.1	169854	1129	32571.3	1129	165556	1129	128454
1127.89	168916	1128	42509.5	1128.1	170947	1128	32499	1128	166869	1128	128694
1126.89	168918	1127	43241.2	1127.1	170319	1127	32130.1	1127	166778	1127	128837
1125.89	168454	1126	43187	1126.1	171349	1126	32822.7	1126	166858	1126	128817
1124.89	169199	1125	43010.8	1125.1	171890	1125	32840.8	1125	167107	1125	129272
1123.89	170185	1124	43180.9	1124.1	171985	1124	32336.4	1124	167942	1124	130329
1122.89	170077	1123	43141.8	1123.1	171906	1123	32601.4	1123	168490	1123	130309
1121.89	170051	1122	43420.3	1122.1	172493	1122	32667.6	1122	167914	1122	129942
1120.89	170881	1121	43423.3	1121.1	172572	1121	33101.2	1121	168058	1121	129586
1119.89	170934	1120	43513.7	1120.1	172245	1120	33090.7	1120	168800	1120	130184
1118.89	170496	1119	43729	1119.1	173266	1119	32988.3	1119	168984	1119	130573
1117.89	170824	1118	43546.8	1118.1	173562	1118	33208.1	1118	168824	1118	131244
1116.89	170744	1117	43736.5	1117.1	173233	1117	33381.3	1117	169354	1117	130856
1115.89	171735	1116	43497.1	1116.1	173445	1116	33321	1116	170517	1116	132467
1114.89	171932	1115	43899.1	1115.1	173662	1115	33322.5	1115	169597	1115	131643
1113.89	171390	1114	44057.2	1114.1	174780	1114	33221.7	1114	169756	1114	132269
1112.89	171992	1113	43997	1113.1	174189	1113	33504.7	1113	170354	1113	132598
1111.89	171325	1112	44105.4	1112.1	174527	1112	33424.9	1112	170873	1112	133019
1110.89	172231	1111	44268	1111.1	175146	1111	33741.1	1111	170709	1111	132528
1109.89	173084	1110	44221.3	1110.1	175027	1110	33589	1110	170509	1110	133786
1108.89	173073	1109	44539	1109.1	175315	1109	33989.5	1109	171105	1109	133772
1107.89	173449	1108	44502.8	1108.1	175467	1108	33825.4	1108	171132	1108	133655
1106.89	172814	1107	44724.1	1107.1	175053	1107	33477.6	1107	171599	1107	134147
1105.89	174281	1106	44797.9	1106.1	175949	1106	33753.1	1106	171924	1106	134114
1104.89	174271	1105	44548	1105.1	175295	1105	33376.7	1105	172179	1105	134790
1103.89	174270	1104	44666.9	1104.1	175764	1104	33735.1	1104	172576	1104	134460
1102.89	174238	1103	44659.4	1103.1	176001	1103	34152.1	1103	172627	1103	134904
1101.89	174065	1102	44228.8	1102.1	176354	1102	33843.5	1102	172412	1102	135679
1100.89	173829	1101	44590.1	1101.1	176045	1101	33891.6	1101	172090	1101	136000
1099.89	174532	1100	44871.7	1100.1	177137	1100	34131	1100	171683	1100	135663
1098.89	175084	1099	44921.4	1099.1	176626	1099	34222.9	1099	172921	1099	135460
1097.89	175773	1098	44990.6	1098.1	177268	1098	34116	1098	173600	1098	136218
1096.89	175539	1097	44885.2	1097.1	177539	1097	34079.8	1097	172877	1097	136155
1095.89	175560	1096	44904.8	1096.1	177379	1096	34039.2	1096	172737	1096	135229
1094.89	175858	1095	44942.4	1095.1	178040	1095	34046.7	1095	173370	1095	136610
1093.89	175858	1094	45330.9	1094.1	177936	1094	33887.1	1094	174281	1094	136956
1092.89	175614	1093	45252.6	1093.1	177691	1093	34251.5	1093	173553	1093	137223
1091.89	175598	1092	45175.8	1092.1	177724	1092	34456.2	1092	173525	1092	136768
1090.89	176388	1091	45284.2	1091.1	178888	1091	34396	1091	174223	1091	137703
1089.89	176641	1090	45148.7	1090.1	179198	1090	34167.2	1090	175395	1090	137831
1088.89	176989	1089	45109.6	1089.1	179217	1089	34183.7	1089	175124	1089	137188
1087.89	178269	1088	45150.2	1088.1	178939	1088	34016.6	1088	175785	1088	138525
1086.89	177788	1087	45589.8	1087.1	179244	1087	34758.8	1087	174558	1087	138331
1085.89	177978	1086	45299.3	1086.1	179833	1086	34489.4	1086	175140	1086	138295
1084.89	178466	1085	45413.7	1085.1	180355	1085	34551.1	1085	175780	1085	138081
1083.89	179452	1084	45529.6	1084.1	180703	1084	34677.5	1084	176689	1084	139013
1082.89	178135	1083	45434.8	1083.1	180855	1083	34671.5	1083	176381	1083	139460
1081.89	179238	1082	45921.1	1082.1	181000	1082	34760.4	1082	176882	1082	139480
1080.89	179594	1081	45904.5	1081.1	181738	1081	34760.4	1081	176718	1081	139556
1079.89	179810	1080	46074.6	1080.1	181235	1080	34850.7	1080	176778	1080	139769
1078.89	179675	1079	45916.5	1079.1	181713	1079	34926	1079	177838	1079	139853
1077.89	179353	1078	46238.7	1078.1	181351	1078	35225.6	1078	178808	1078	140564
1076.89	180434	1077	46208.6	1077.1	182450	1077	35240.6	1077	178535	1077	140682
1075.89	180215	1076	46354.7	1076.1	183183	1076	34692.6	1076	178139	1076	141063
1074.89	180620	1075	46250.8	1075.1	182987	1075	34989.2	1075	178239	1075	141477
1073.89	180988	1074	46333.6	1074.1	183008	1074	34975.6	1074	178797	1074	141428
1072.89	181430	1073	46381.8	1073.1	183939	1073	35261.7	1073	178927	1073	141947
1071.89	182555	1072	46285.4	1072.1	184449	1072	35260.2	1072	180083	1072	141788
1070.89	182031	1071	46836.4	1071.1	184473	1071	35451.4	1071	180184	1071	142123
1069.89	182355	1070	46652.8	1070.1	183716	1070	35720.9	1070	180696	1070	142802
1068.89	182450	1069	46675.3	1069.1	185018	1069	35565.8	1069	181391	1069	142729
1067.89	183059	1068	46682.9	1068.1	185664	1068	35246.6	1068	181735	1068	142385
1066.89	183293	1067	46851.5	1067.1	184841	1067	35606.5	1067	181566	1067	142417
1065.89	184789	1066	46981	1066.1	186581	1066	35626	1066	181405	1066	143566
1064.89	185072	1065	47498.9	1065.1	186382	1065	35555.3	1065	181965	1065	143414
1063.89	184268	1064	47562.1	1064.1	187123	1064	35535.7	1064	182019	1064	143698
1062.89	185148	1063	47200.8	1063.1	186593	1063	35606.5	1063	182663	1063	144190
1061.89	185230	1062	47020.1	1062.1	187543	1062	35568.8	1062	183038	1062	144413
1060.89	186387	1061	47304.7	1061.1	188829	1061	36088.3	1061	183017	1061	144940
1059.89	186080	1060	47470.3	1060.1	189300	1060	35960.3	1060	183046	1060	145439
1058.89	186397	1059	47470.3	1059.1	188377	1059	35656.2	1059	183878	1059	144609
1057.89	186649	1058	47757.8	1058.1	188177	1058	35952.8	1058	184958	1058	144919
1056.89	186614	1057	47572.7	1057.1	189101	1057	36169.6	1057	185166	1057	146009
1055.89	187850	1056	47411.6	1056.1	190256	1056	36530.9	1056	185315	1056	145932
1054.89	187940	1055	47729.2	1055.1	189582	1055	36189.1	1055	185485	1055	145607
1053.89	188464	1054	47914.4	1054.1	189880	1054	36127.4	1054	185797	1054	146124
1052.89	188732	1053	47810.5	1053.1	190458	1053	36296	1053	186167	1053	146515
1051.89	188824	1052	48241.1	1052.1	190656	1052	36446.6	1052	186598	1052	146236
1050.89	188749	1051	47894.9	1051.1	191924	1051	36466.2	1051	185657	1051	146599
1049.89	189797	1050	48043.9	1050.1	191656	1050	36556.5	1050	187561	1050	147420
1048.89	189982	1049	48394.7	1049.1	192192	1049	36195.2	1049	187919	1049	146654
1047.89	190563	1048	48235.1	1048.1	191843	1048	36321.6	1048	189089	1048	147683
1046.89	191881	1047	48442.9	1047.1	192391	1047	36568.5	1047	189080	1047	146766
1045.89	191278	1046	48617.5	1046.1	193659	1046	36481.2	1046	189902	1046	148103
1044.89	192849	1045	48841.8	1045.1	194252	1045	36547.5	1045	189847	1045	147275
1043.89	192823	1044	48730.4	1044.1	195128	1044	36545.9	1044	189979	1044	148501
1042.89	193624	1043	48534.7	1043.1	195425	1043	37012.7	1043	190787	1043	148953
1041.89	193442	1042	48774.1	1042.1	195507	1042	37185.8	1042	191923	1042	148682
1040.89	193814	1041	48679.2	1041.1	197036	1041	37297.2	1041	191784	1041	149079
1039.89	193966	1040	49028.5	1040.1	196966	1040	37277.6	1040	190860	1040	148307
1038.89	193534	1039	49002.9	1039.1	197882	1039	37396.6	1039	191543	1039	149144
1037.89	194089	1038	49103.8	1038.1	198826	1038	36960	1038	192706	1038	149769
1036.89	195291	1037	49021	1037.1	198162	1037	37170.8	1037	193100	1037	150264
1035.89	195729	1036	49243.8	1036.1	198108	1036	37337.9	1036	193775	1036	150288
1034.89	195747	1035	49260.4	1035.1	199146	1035	37378.5	1035	193678	1035	150569
1033.89	196230	1034	49407.9	1034.1	198065	1034	37774.5	1034	193308	1034	150976
1032.89	197011	1033	49495.3	1033.1	198561	1033	37508	1033	194481	1033	151036
1031.89	197221	1032	49703	1032.1	199374	1032	37428.2	1032	195634	1032	151101
1030.89	197444	1031	49981.6	1031.1	200143	1031	37596.8	1031	195828	1031	152045
1029.89	197639	1030	49540.4	1030.1	200944	1030	37533.6	1030	197267	1030	152402
1028.89	199663	1029	50213.4	1029.1	201894	1029	37640.5	1029	197329	1029	152013
1027.89	200486	1028	50485.9	1028.1	202581	1028	38262.3	1028	198007	1028	152245
1026.89	201415	1027	50299.2	1027.1	204140	1027	37949.1	1027	199023	1027	153299
1025.89	202505	1026	50513	1026.1	205280	1026	38125.3	1026	200671	1026	153197
1024.89	203592	1025	51044.5	1025.1	206576	1025	38074.1	1025	201804	1025	153413
1023.89	204621	1024	50648.5	1024.1	208303	1024	38054.5	1024	202145	1024	154133
1022.89	206195	1023	51184.5	1023.1	208627	1023	38439.9	1023	204852	1023	154208
1021.89	206870	1022	51395.3	1022.1	209452	1022	38905.2	1022	204946	1022	154693
1020.89	208122	1021	51342.6	1021.1	210549	1021	39108.4	1021	205286	1021	154714
1019.89	209732	1020	51548.8	1020.1	211698	1020	38858.5	1020	207243	1020	154988
1018.89	210938	1019	51630.1	1019.1	212997	1019	39061.7	1019	209316	1019	155839
1017.89	212713	1018	51324.5	1018.1	214977	1018	39085.8	1018	210095	1018	156233
1016.89	213633	1017	51496.1	1017.1	215991	1017	39320.7	1017	211614	1017	156054
1015.89	214521	1016	51389.3	1016.1	218413	1016	39344.8	1016	211691	1016	155401
1014.89	213174	1015	51485.6	1015.1	217472	1015	39471.2	1015	211722	1015	156655
1013.89	209967	1014	51950.8	1014.1	214098	1014	39636.9	1014	209438	1014	156950
1012.89	207407	1013	51753.6	1013.1	212347	1013	39466.7	1013	206105	1013	156936
1011.89	206227	1012	52096.9	1012.1	210644	1012	39427.6	1012	204497	1012	157337
1010.89	206167	1011	52450.7	1011.1	209152	1011	39664	1011	204398	1011	156769
1009.89	206283	1010	52432.6	1010.1	209765	1010	39627.8	1010	204840	1010	157804
1008.89	209068	1009	52539.5	1009.1	210420	1009	39719.7	1009	205309	1009	158889
1007.89	211877	1008	52407	1008.1	212701	1008	39935	1008	207055	1008	157900
1006.89	215197	1007	52626.8	1007.1	215906	1007	39868.7	1007	211004	1007	159065
1005.89	218079	1006	52650.9	1006.1	220382	1006	39274	1006	215799	1006	158425
1004.89	222424	1005	52410	1005.1	224791	1005	40281.2	1005	219182	1005	158657
1003.89	225878	1004	53329.9	1004.1	228663	1004	40523.6	1004	222604	1004	160252
1002.89	230948	1003	53220	1003.1	233446	1003	40925.6	1003	227803	1003	159199
1001.89	235742	1002	53557.3	1002.1	236654	1002	40696.8	1002	232951	1002	160693
1000.89	238455	1001	54289	1001.1	240626	1001	40960.2	1001	235418	1001	161793
999.893	238487	1000	54517.8	1000.1	242609	1000	41752.2	1000	236445	1000	161955
998.893	234014	999	54242.3	999.096	240158	999	41895.2	999	233609	999	162171
997.893	226314	998	54379.3	998.096	233488	998	42182.8	998	226867	998	162144
996.893	219191	997	54841.5	997.096	224691	997	41979.5	997	218898	997	163311
995.893	213565	996	54808.4	996.096	217891	996	41430	996	212889	996	162079
994.893	208729	995	54690.9	995.096	213627	995	41392.3	995	208503	995	163182
993.893	205096	994	54489.2	994.096	210078	994	41261.4	994	205151	994	162600
992.893	201144	993	54242.3	993.096	205697	993	41256.8	993	200357	993	162426
991.893	195715	992	54519.3	992.096	201028	992	41553.4	992	195789	992	163097
990.893	193100	991	54563	991.096	196771	991	41369.8	991	192459	991	162457
989.893	192292	990	54484.7	990.096	194645	990	40913.6	990	190870	990	162472
988.893	194696	989	54179.1	989.096	195510	989	40728.4	989	191659	989	162204
987.893	195688	988	54176	988.096	197695	988	40903	988	194091	988	162796
986.893	198142	987	54174.5	987.096	200403	987	40764.5	987	195279	987	162828
985.893	201152	986	54191.1	986.096	202489	986	40860.9	986	198392	986	163972
984.893	208862	985	54585.6	985.096	209231	985	41080.7	985	205190	985	164305
983.893	223839	984	54855.1	984.096	221156	984	41034	984	217183	984	164853
982.893	240831	983	54945.4	983.096	237913	983	41594.1	983	234369	983	165381
981.893	256543	982	55538.6	982.096	255524	982	42202.3	982	250493	982	166108
980.893	272458	981	56014.3	981.096	271770	981	42893.4	981	266412	981	167201
979.893	286812	980	56503.6	980.096	286375	980	43754.6	980	280269	980	167715
978.893	291032	979	57337.7	979.096	295132	979	44682	979	287569	979	168418
977.893	280594	978	58259.1	978.096	291267	978	45138.2	978	281901	978	169786
976.893	256361	977	59093.2	977.096	270743	977	45784.1	977	262676	977	170237
975.893	230567	976	59510.2	976.096	242228	976	45455.8	976	234920	976	169615
974.893	207147	975	60052.2	975.096	216319	975	45172.8	975	209575	975	170610
973.893	187389	974	59313	974.096	195306	974	44761.8	974	189240	974	170149
972.893	172847	973	58566.3	973.096	179311	973	43748.5	973	174246	973	168478
971.893	160651	972	58003.2	972.096	165216	972	43283.3	972	160807	972	168264
970.893	149517	971	57408.5	971.096	153743	971	42687.1	971	148921	971	168023
969.893	138837	970	56384.7	970.096	142403	970	42262.6	970	139172	970	168106
968.893	129183	969	56176.9	969.096	132783	969	40913.6	969	129361	969	168014
967.893	120975	968	55946.6	968.096	123609	968	41318.6	968	119352	968	166924
966.893	112047	967	54891.2	967.096	113909	967	39712.1	967	111383	967	166878
965.893	106267	966	54404.9	966.096	107355	966	38622.1	966	104891	966	165041
964.893	102536	965	53748.5	965.096	103363	965	38501.7	965	101428	965	165359
963.893	100367	964	53089	964.096	101174	964	37986.8	964	98897.2	964	164171
962.893	99327.8	963	52301.6	963.096	99773.4	963	37878.4	963	97826.7	963	164521
961.893	99499.4	962	51633.2	962.096	99095.9	962	37667.6	962	97126.6	962	164701
960.893	98755.7	961	52370.9	961.096	98883.6	961	37429.7	961	96861.7	961	164851
959.893	98298	960	52140.5	960.096	98648.8	960	37271.6	960	96961	960	165225
958.893	98980	959	52417.6	959.096	98525.3	959	37264.1	959	96379.9	959	164916
957.893	98328.1	958	52435.6	958.096	98299.5	958	37634.5	958	96018.5	958	165783
956.893	97870.4	957	52286.6	957.096	98400.3	957	37357.4	957	96687	957	166253
955.893	97966.7	956	52426.6	956.096	98495.2	956	37486.9	956	96391.9	956	166334
954.893	97740.9	955	52283.6	955.096	97814.7	955	37502	955	96065.2	955	166092
953.893	97772.5	954	52568.1	954.096	97945.7	954	37264.1	954	95654.2	954	165916
952.893	97638.5	953	52173.7	953.096	97792.1	953	37428.2	953	96113.4	953	165962
951.893	97513.6	952	52282.1	952.096	97424.7	952	37258.1	952	95649.7	952	166593
950.893	96790.9	951	52488.3	951.096	97448.8	951	37789.5	951	95115.2	951	166104
949.893	97123.6	950	52661.5	950.096	96705.1	950	37756.4	950	95256.7	950	167043
948.893	97456.4	949	52789.4	949.096	97226	949	37733.8	949	95758.1	949	166676
947.893	97588.8	948	52646.4	948.096	97426.2	948	37583.3	948	95866.5	948	167716
946.893	97719.8	947	52809	947.096	97260.6	947	37182.8	947	95476.5	947	167412
945.893	97837.3	946	52961.1	946.096	97742.4	946	37902.5	946	95142.3	946	166568
944.893	97509.1	945	52890.3	945.096	97061.9	945	37745.9	945	95726.5	945	167670
943.893	97077	944	52718.7	944.096	97880.9	944	37788	944	95887.6	944	168391
942.893	97591.9	943	52965.6	943.096	98005.9	943	37654	943	96504.8	943	169395
941.893	97611.4	942	53158.3	942.096	98019.4	942	38123.8	942	95868	942	169273
940.893	98222.7	941	53311.9	941.096	98162.5	941	38208.1	941	95475	941	168845
939.893	98072.1	940	53022.8	940.096	97936.6	940	38265.3	940	95720.4	940	169418
938.893	98183.5	939	53221.5	939.096	97560.2	939	37922	939	95887.6	939	169993
937.893	98231.7	938	53314.9	938.096	97603.9	938	38150.9	938	96488.3	938	170045
936.893	98064.6	937	53323.9	937.096	98361.2	937	37986.8	937	96744.2	937	169252
935.893	98070.6	936	53793.6	936.096	98362.7	936	37879.9	936	95800.2	936	170036
934.893	98653.3	935	53707.8	935.096	98727	935	38087.6	935	96113.4	935	170750
933.893	97977.3	934	53777.1	934.096	98105.3	934	38287.9	934	96675	934	170669
932.893	98340.1	933	53542.2	933.096	98584	933	38187	933	96161.6	933	170118
931.893	98993.5	932	54091.7	932.096	98864.1	932	38233.7	932	96702.1	932	171414
930.893	98566	931	54255.8	931.096	99050.7	931	38623.6	931	96300.1	931	171647
929.893	98218.2	930	54602.1	930.096	99052.3	930	38449	930	96458.2	930	171718
928.893	98696.9	929	54213.7	929.096	98642.7	929	38346.6	929	96726.2	929	171378
927.893	98713.5	928	54015	928.096	98865.6	928	38223.1	928	96616.3	928	172329
926.893	98844.5	927	53843.3	927.096	99326.3	927	38129.8	927	97119.1	927	172487
925.893	98392.8	926	54010.4	926.096	98999.6	926	38241.2	926	97301.3	926	172734
924.893	98957.4	925	53992.4	925.096	98629.2	925	38307.5	925	96494.3	925	173529
923.893	99088.4	924	54400.4	924.096	98481.6	924	38181	924	97077	924	173388
922.893	98928.8	923	54267.9	923.096	99026.7	923	38230.7	923	97653.6	923	173181
921.893	99055.3	922	54115.8	922.096	99440.7	922	38801.3	922	97150.7	922	173242
920.893	99115.5	921	54439.5	921.096	99710.2	921	38659.8	921	97363	921	172367
919.893	98826.4	920	54246.8	920.096	99592.7	920	38813.3	920	97325.4	920	173671
918.893	99228.4	919	54273.9	919.096	99240.4	919	38881.1	919	97933.6	919	174368
917.893	99526.5	918	54227.2	918.096	99657.5	918	38488.1	918	97617.5	918	173681
916.893	100105	917	54546.4	917.096	99476.8	917	38575.4	917	98207.6	917	175371
915.893	99964.6	916	54820.4	916.096	99860.7	916	38921.7	916	97662.6	916	175633
914.893	99491.9	915	54972.5	915.096	100516	915	38900.6	915	98305.5	915	175813
913.893	99360.9	914	54517.8	914.096	99522	914	38765.1	914	97119.1	914	176083
912.893	99627.4	913	54937.9	913.096	99994.7	913	38927.7	913	97632.5	913	176140
911.893	98925.8	912	54757.2	912.096	100035	912	38692.9	912	98161	912	176566
910.893	99226.9	911	54754.2	911.096	99740.3	911	38804.3	911	97817.7	911	176841
909.893	99487.4	910	54977	910.096	100416	910	39108.4	910	97873.4	910	177438
908.893	99546.1	909	55219.4	909.096	100224	909	39176.2	909	97539.2	909	177517
907.893	100460	908	55228.4	908.096	99942	908	39486.3	908	97512.1	908	178172
906.893	100249	907	55410.6	907.096	99946.6	907	39237.9	907	98338.6	907	178314
905.893	99686.1	906	55130.6	906.096	99665	906	38942.8	906	98093.2	906	177534
904.893	99604.8	905	55175.7	905.096	99774.9	905	39206.3	905	97843.3	905	177727
903.893	99428.6	904	55424.2	904.096	99653	904	39371.9	904	97730.4	904	178466
902.893	100076	903	55376	903.096	99618.3	903	39281.5	903	98304	903	178192
901.893	99907.4	902	55543.1	902.096	99966.1	902	39417	902	98525.3	902	178561
900.893	100254	901	55159.2	901.096	99854.7	901	39356.8	901	97938.1	901	179874
899.893	100368	900	55631.9	900.096	99823.1	900	39551	900	97984.8	900	180396
898.893	100600	899	55856.2	899.096	100181	899	39591.7	899	97959.2	899	179860
897.893	100711	898	55779.5	898.096	99970.6	898	39617.3	898	98207.6	898	180542
896.893	100227	897	55546.1	897.096	100007	897	39355.3	897	98933.3	897	180532
895.893	100872	896	56076.1	896.096	100723	896	39486.3	896	99488.9	896	180629
894.893	100255	895	55648.5	895.096	100815	895	39664	895	98573.5	895	181021
893.893	100517	894	56329	894.096	100788	894	39664	894	98487.7	894	180509
892.893	100809	893	55978.2	893.096	101422	893	39826.6	893	99329.3	893	180608
891.893	100669	892	56173.9	892.096	101041	892	39740.7	892	99648.5	892	180741
890.893	100632	891	56214.6	891.096	101225	891	39737.7	891	99618.3	891	181289
889.893	100076	890	56250.7	890.096	101014	890	39882.3	890	99532.5	890	181614
888.893	100597	889	56086.6	889.096	101198	889	40139.7	889	99080.9	889	182257
887.893	101023	888	56426.9	888.096	100618	888	40016.3	888	99597.3	888	183123
886.893	101582	887	56639.1	887.096	101527	887	39885.3	887	99869.8	887	183498
885.893	100958	886	56417.8	886.096	101283	886	39769.3	886	99282.6	886	184592
884.893	101303	885	56360.6	885.096	101244	885	40127.7	885	99895.4	885	184607
883.893	101591	884	56350.1	884.096	101491	884	40178.9	884	99303.7	884	185250
882.893	101261	883	56664.7	883.096	101151	883	39724.2	883	100022	883	186727
881.893	101770	882	57005	882.096	101068	882	39432.1	882	99799	882	187435
880.893	101851	881	56890.6	881.096	101023	881	40141.2	881	100162	881	188869
879.893	101401	880	56956.8	880.096	101567	880	40169.8	880	100178	880	189628
878.893	101999	879	56962.8	879.096	101570	879	40177.4	879	99806.5	879	191463
877.893	101621	878	57137.5	878.096	102292	878	40126.2	878	99752.3	878	194178
876.893	102274	877	56931.2	877.096	102458	877	39864.2	877	100562	877	195143
875.893	102235	876	57364.8	876.096	102375	876	40070.5	876	100326	876	195081
874.893	101670	875	57285	875.096	102605	875	40754	875	100550	875	193260
873.893	102021	874	57589.1	874.096	102599	874	40199.9	874	100540	874	191451
872.893	102569	873	57342.2	873.096	101991	873	40222.5	873	101119	873	190024
871.893	102393	872	57423.5	872.096	102687	872	40269.2	872	101247	872	187751
870.893	101896	871	57842.1	871.096	102128	871	40428.8	871	100663	871	187534
869.893	102404	870	57668.9	870.096	102869	870	40559.8	870	100830	870	186691
868.893	102345	869	57506.3	869.096	103477	869	40240.6	869	100978	869	185897
867.893	102748	868	57607.2	868.096	102896	868	40505.6	868	100806	868	185101
866.893	102935	867	57858.6	867.096	102243	867	40508.6	867	101000	867	185331
865.893	103298	866	57408.5	866.096	102393	866	40617	866	100583	866	185544
864.893	103491	865	57438.6	865.096	102822	865	40487.5	865	100814	865	186954
863.893	102729	864	57909.8	864.096	103415	864	40624.5	864	100638	864	188788
862.893	103191	863	57553	863.096	103585	863	40621.5	863	100672	863	191509
861.893	103762	862	57750.2	862.096	103601	862	40428.8	862	101461	862	196161
860.893	103614	861	57608.7	861.096	103438	861	41112.3	861	101434	861	199922
859.893	102928	860	57544	860.096	103311	860	40743.4	860	101628	860	205762
858.893	103046	859	58010.7	859.096	103199	859	41232.8	859	101714	859	210586
857.893	103455	858	57947.5	858.096	103590	858	40719.4	858	101336	858	214477
856.893	104055	857	58119.1	857.096	103834	857	40620	857	101299	857	217297
855.893	103581	856	58507.5	856.096	103850	856	41124.4	856	101631	856	214884
854.893	103122	855	58606.9	855.096	104442	855	41103.3	855	101993	855	210638
853.893	103888	854	58488	854.096	104034	854	41049.1	854	101595	854	206530
852.893	104103	853	58397.6	853.096	104016	853	40797.6	853	102562	853	203294
851.893	103897	852	58468.4	852.096	104280	852	40892.5	852	101520	852	199908
850.893	103641	851	58852.3	851.096	104019	851	41293	851	102377	851	196968
849.893	104377	850	58659.6	850.096	104564	850	41146.9	850	102310	850	193845
848.893	104146	849	58546.7	849.096	104442	849	41211.7	849	102598	849	190181
847.893	103870	848	58882.4	848.096	104522	848	41053.6	848	103281	848	185971
846.893	104398	847	58736.4	847.096	104588	847	41366.7	847	103193	847	180854
845.893	104653	846	59150.4	846.096	104822	846	41192.1	846	103034	846	177337
844.893	104537	845	58893	845.096	105287	845	41344.2	845	102857	845	172981
843.893	105043	844	59224.2	844.096	105065	844	41509.8	844	102610	844	170480
842.893	104953	843	58743.9	843.096	104441	843	41430	843	102870	843	168212
841.893	104612	842	59142.9	842.096	104844	842	41401.4	842	103093	842	166641
840.893	104947	841	59278.4	841.096	105371	841	41217.7	841	102638	841	167421
839.893	104280	840	59302.5	840.096	105461	840	41279.4	840	102916	840	167948
838.893	104901	839	59340.1	839.096	105648	839	41616.7	839	103168	839	170645
837.893	105618	838	59258.8	838.096	105484	838	41472.1	838	103420	838	175212
836.893	106076	837	59951.4	837.096	105207	837	41655.8	837	103635	837	180518
835.893	105633	836	59824.9	836.096	105604	836	41496.2	836	103744	836	187252
834.893	106124	835	59790.3	835.096	105785	835	41874.1	835	104093	835	200074
833.893	105571	834	59895.7	834.096	105376	834	41633.2	834	103549	834	217222
832.893	104859	833	59288.9	833.096	105472	833	41529.3	833	103765	833	235539
831.893	105455	832	59459.1	832.096	106140	832	41303.5	832	103870	832	252929
830.893	106216	831	60228.4	831.096	106431	831	41437.5	831	104075	831	269141
829.893	105371	830	60199.8	830.096	105841	830	42124	830	104334	830	274989
828.893	105100	829	59835.4	829.096	105359	829	41488.7	829	104320	829	266766
827.893	105877	828	59867.1	828.096	106523	828	41533.9	828	104060	828	248964
826.893	106366	827	60255.5	827.096	106699	827	41589.6	827	104112	827	228300
825.893	106782	826	59922.8	826.096	106792	826	41889.2	826	104281	826	209032
824.893	106163	825	60133.5	825.096	107128	825	41994.6	825	104469	825	192563
823.893	106031	824	60558.1	824.096	106639	824	42119.5	824	104135	824	179274
822.893	106119	823	60473.8	823.096	106359	823	42053.3	823	104557	823	165827
821.893	106533	822	60245	822.096	106589	822	42008.1	822	104754	822	150967
820.893	106479	821	60261.5	821.096	107078	821	41848.5	821	104764	821	137715
819.893	106585	820	60035.7	820.096	106988	820	42232.4	820	105138	820	128352
818.893	107145	819	60133.5	819.096	107447	819	42243	819	104814	819	122610
817.893	106952	818	60535.5	818.096	107164	818	41734.1	818	104510	818	118195
816.893	106990	817	60618.3	817.096	107167	817	42277.6	817	105096	817	114706
815.893	107780	816	60949.6	816.096	107226	816	42503.4	816	104545	816	112592
814.893	107389	815	60717.7	815.096	107029	815	42197.8	815	105017	815	111953
813.893	107270	814	60627.4	814.096	107033	814	42139.1	814	105549	814	110272
812.893	107426	813	60528	813.096	107319	813	42551.6	813	105788	813	109722
811.893	107279	812	61118.2	812.096	106971	812	42268.6	812	105568	812	109015
810.893	107607	811	60946.5	811.096	107211	811	42721.8	811	105588	811	108364
809.893	107786	810	61291.3	810.096	107395	810	42590.8	810	104987	810	108059
808.893	107224	809	60832.1	809.096	107923	809	42449.2	809	105571	809	107286
807.893	107887	808	60924	808.096	107661	808	42468.8	808	106020	808	106753
806.893	108292	807	61188.9	807.096	108412	807	42533.6	807	106249	807	106536
805.893	107905	806	61473.5	806.096	108808	806	42467.3	806	105790	806	106368
804.893	108751	805	61767.1	805.096	108549	805	42774.4	805	105669	805	105841
803.893	108199	804	61612	804.096	108597	804	42619.4	804	106460	804	106207
802.893	108351	803	61995.9	803.096	108334	803	42654	803	106008	803	105690
801.893	108768	802	61425.3	802.096	108710	802	42991.2	802	106570	802	105738
800.893	108715	801	61378.6	801.096	109392	801	42923.5	801	106595	801	106362
799.893	108849	800	61363.6	800.096	108835	800	42613.3	800	107039	800	105713
798.893	108683	799	61357.6	799.096	108783	799	42735.3	799	106982	799	106333
797.893	109394	798	61690.3	798.096	108617	798	42611.8	798	106299	798	105909
796.893	109091	797	61907.1	797.096	109305	797	42914.5	797	106289	797	106747
795.893	109266	796	61768.6	796.096	108893	796	42675.1	796	106654	796	106285
794.893	109146	795	62160	795.096	108682	795	42938.6	795	106506	795	106541
793.893	109203	794	62628.3	794.096	108700	794	43119.2	794	106672	794	105868
792.893	108756	793	62274.4	793.096	108667	793	43385.7	793	106994	793	106091
791.893	109492	792	62178.1	792.096	109388	792	43050	792	107854	792	106583
790.893	108920	791	61986.9	791.096	109359	791	43043.9	791	107744	791	106335
789.893	109534	790	62050.1	790.096	109757	790	43176.4	790	107699	790	106624
788.893	109370	789	61962.8	789.096	110094	789	43435.4	789	107623	789	106405
787.893	109570	788	62158.5	788.096	110047	788	43244.2	788	107498	788	106908
786.893	109835	787	62518.3	787.096	109701	787	43677.8	787	107891	787	107568
785.893	109578	786	62890.2	786.096	109834	786	43965.3	786	107556	786	107051
784.893	109727	785	62867.6	785.096	110211	785	43700.4	785	108054	785	106697
783.893	110111	784	62750.2	784.096	111143	784	43647.7	784	108516	784	107009
782.893	109334	783	62665.9	783.096	110993	783	43932.2	783	108274	783	107521
781.893	110210	782	62257.9	782.096	110994	782	43283.3	782	108429	782	107644
780.893	110285	781	62673.4	781.096	109936	781	43539.3	781	108753	781	107875
779.893	110320	780	62580.1	780.096	110487	780	43601	780	108619	780	107492
778.893	110811	779	62534.9	779.096	110564	779	43477.5	779	108620	779	107840
777.893	110872	778	62435.5	778.096	110463	778	43750	778	108331	778	107419
776.893	110498	777	62413	777.096	110928	777	43867.5	777	108775	777	108281
775.893	111538	776	62983.6	776.096	110693	776	43852.4	776	109069	776	107571
774.893	111243	775	63045.3	775.096	111351	775	43643.2	775	109227	775	106869
773.893	110942	774	63233.5	774.096	112133	774	43939.7	774	109323	774	107568
772.893	111131	773	63746.9	773.096	111977	773	44194.2	773	109454	773	108128
771.893	111329	772	63006.2	772.096	111223	772	43677.8	772	109980	772	107935
770.893	111252	771	63403.6	771.096	111362	771	43665.7	771	109350	771	108156
769.893	111274	770	63578.3	770.096	111438	770	44459.2	770	109977	770	108104
768.893	111196	769	63733.3	769.096	112166	769	44093.3	769	109838	769	108420
767.893	111853	768	64367.2	768.096	111919	768	43872	768	110115	768	108558
766.893	112142	767	63590.3	767.096	112191	767	44248.4	767	110037	767	107703
765.893	111639	766	63662.6	766.096	111883	766	44161.1	766	110303	766	108244
764.893	112297	765	63426.2	765.096	112271	765	44389.9	765	109945	765	108211
763.893	112482	764	63703.2	764.096	112989	764	44124.9	764	110282	764	108143
762.893	112467	763	63259.1	763.096	113263	763	44198.7	763	110166	763	108024
761.893	112256	762	63828.2	762.096	112793	762	44096.3	762	110622	762	108884
760.893	112608	761	63837.2	761.096	112900	761	44916.9	761	111205	761	108415
759.893	112014	760	64203.1	760.096	112373	760	44529.9	760	110994	760	108457
758.893	112730	759	63805.6	759.096	113221	759	44543.5	759	111145	759	108266
757.893	112703	758	63599.3	758.096	113245	758	44380.9	758	111014	758	108789
756.893	112866	757	63765	757.096	113477	757	44669.9	757	110734	757	108521
755.893	112446	756	64544.8	756.096	114036	756	44931.9	756	112008	756	107988
754.893	113233	755	64076.6	755.096	114066	755	44516.4	755	111768	755	108813
753.893	113075	754	64471.1	754.096	113394	754	44669.9	754	111451	754	109560
752.893	113811	753	64487.6	753.096	113977	753	44948.5	753	111859	753	109305
751.893	113426	752	64335.6	752.096	113447	752	44784.4	752	111990	752	109076
750.893	113277	751	64847.4	751.096	113911	751	44791.9	751	111649	751	109012
749.893	113156	750	65150.1	750.096	113942	750	44749.7	750	111874	750	109234
748.893	113494	749	65028.1	749.096	114358	749	44837.1	749	111962	749	109319
747.893	114302	748	64934.8	748.096	114401	748	44791.9	748	111813	748	109685
746.893	113704	747	64984.5	747.096	114111	747	45013.2	747	112011	747	109403
745.893	113594	746	64766.1	746.096	113990	746	44996.7	746	112470	746	109280
744.893	114234	745	65010	745.096	113617	745	44591.7	745	112477	745	109153
743.893	114391	744	64708.9	744.096	114630	744	44859.6	744	112980	744	109406
742.893	114468	743	64660.8	743.096	114046	743	45251.1	743	112882	743	109120
741.893	115332	742	65052.2	742.096	114987	742	44859.6	742	112980	742	109486
740.893	114784	741	65285.6	741.096	115156	741	44940.9	741	113171	741	109224
739.893	114968	740	65860.7	740.096	115371	740	45139.7	740	113025	740	109540
738.893	114885	739	64811.3	739.096	115062	739	45096	739	113018	739	110112
737.893	115457	738	65472.3	738.096	115305	738	45207.4	738	113447	738	110111
736.893	115525	737	65315.7	737.096	115683	737	45498	737	113643	737	110073
735.893	115407	736	65493.3	736.096	114960	736	45564.2	736	113628	736	110097
734.893	115613	735	65044.7	735.096	115958	735	45240.6	735	113710	735	109826
733.893	115821	734	65394	734.096	116134	734	45047.8	734	113177	734	110638
732.893	115875	733	65928.4	733.096	115963	733	44966.5	733	113590	733	110857
731.893	116169	732	65600.2	732.096	116053	732	45296.3	732	113777	732	109490
730.893	116682	731	65437.6	731.096	116392	731	45526.6	731	114287	731	109025
729.893	116655	730	65415	730.096	116128	730	45489	730	114302	730	108591
728.893	115875	729	66146.7	729.096	116782	729	45812.7	729	114331	729	107818
727.893	116544	728	66449.4	728.096	116673	728	45460.4	728	114413	728	106830
726.893	116758	727	65851.7	727.096	116368	727	45576.3	727	114201	727	105892
725.893	116691	726	65853.2	726.096	116466	726	45744.9	726	114954	726	105499
724.893	116785	725	66229.6	725.096	116827	725	45906	725	114835	725	105395
723.893	116524	724	66273.2	724.096	117849	724	45630.5	724	115079	724	105607
722.893	116967	723	66292.8	723.096	117891	723	45800.6	723	115856	723	106491
721.893	116532	722	66268.7	722.096	117846	722	45778	722	114983	722	107649
720.893	117033	721	66086.5	721.096	118087	721	46143.9	721	115729	721	108784
719.893	118104	720	66166.3	720.096	117732	720	45775	720	115720	720	110211
718.893	117533	719	66520.1	719.096	117614	719	45808.1	719	115272	719	111043
717.893	117577	718	66157.3	718.096	117592	718	45764.5	718	114831	718	114191
716.893	117818	717	66523.1	717.096	117799	717	45717.8	717	115446	717	116652
715.893	118469	716	66018.8	716.096	118427	716	45910.5	716	115904	716	118597
714.893	118491	715	66324.4	715.096	118177	715	45961.7	715	115771	715	119853
713.893	117709	714	66539.7	714.096	118343	714	46286.9	714	116231	714	120678
712.893	117976	713	66774.6	713.096	118539	713	46160.4	713	116375	713	120321
711.893	117979	712	66589.4	712.096	118569	712	46077.6	712	117005	712	119746
710.893	117983	711	66536.7	711.096	119010	711	45937.6	711	117008	711	118552
709.893	118634	710	66640.6	710.096	119373	710	45945.2	710	116892	710	117404
708.893	118968	709	67384.3	709.096	119139	709	46527.8	709	116634	709	116532
707.893	119057	708	67128.4	708.096	119159	708	46008.4	708	116804	708	114543
706.893	119039	707	67400.9	707.096	119892	707	46183	707	116690	707	112318
705.893	118137	706	67247.3	706.096	119903	706	46277.9	706	116625	706	108980
704.893	118897	705	67336.1	705.096	120649	705	45930.1	705	117318	705	105481
703.893	119394	704	67250.3	704.096	119809	704	46529.3	704	117268	704	100891
702.893	119123	703	67125.4	703.096	119728	703	46789.8	703	117491	703	96976.1
701.893	119605	702	67331.6	702.096	119830	702	46282.4	702	118010	702	91715.7
700.893	119514	701	67530.4	701.096	120351	701	46356.2	701	117918	701	86510.9
699.893	120241	700	67450.6	700.096	120425	700	46445	700	117783	700	80157.5
698.893	119359	699	67629.7	699.096	120631	699	46548.9	699	118265	699	75350.2
697.893	119909	698	67795.3	698.096	120583	698	46975	698	118701	698	71474.9
696.893	119361	697	67340.7	697.096	119852	697	46753.6	697	118701	697	68435.2
695.893	119415	696	67144.9	696.096	120666	696	46621.1	696	118798	696	65424.1
694.893	119995	695	67625.2	695.096	121395	695	46539.8	695	119441	695	64787.2
693.893	120799	694	67468.6	694.096	121131	694	46749.1	694	119427	694	68951.6
692.893	121420	693	67750.2	693.096	121295	693	46890.6	693	119219	693	77798.3
691.893	121122	692	67733.6	692.096	121685	692	46901.2	692	119681	692	82433.9
690.893	121279	691	67905.2	691.096	121277	691	46871.1	691	119490	691	76652.5
689.893	121771	690	68216.9	690.096	121357	690	46788.3	690	119760	690	71961.2
688.893	121694	689	68219.9	689.096	121506	689	46941.8	689	120219	689	84413.7
687.893	122030	688	68414.1	688.096	122363	688	47166.2	688	119495	688	141908
686.893	121855	687	68764.9	687.096	122343	687	47110.5	687	120324	687	304109
685.893	122229	686	68569.2	686.096	122530	686	47513.9	686	120416	686	541922
684.893	122306	685	68448.7	685.096	121931	685	47292.6	685	120365	685	561881
683.893	122863	684	68647.5	684.096	122486	684	47244.5	684	120240	684	304448
682.893	122917	683	68463.8	683.096	122855	683	47544.1	683	120735	683	107134
681.893	122190	682	68233.5	682.096	123200	682	47468.8	682	120875	682	56958.3
680.893	123030	681	68710.7	681.096	123492	681	47118	681	121252	681	47286.6
679.893	123218	680	68632.4	680.096	123500	680	47163.1	680	121122	680	43001.8
678.893	122605	679	68739.3	679.096	123360	679	47093.9	679	120612	679	40046.4
677.893	122684	678	68686.6	678.096	123606	678	47449.2	678	121134	678	37773
676.893	123239	677	68740.8	677.096	123405	677	47517	677	121625	677	36384.9
675.893	123721	676	69102.2	676.096	124248	676	47527.5	676	121907	676	35895.5
674.893	123064	675	68757.4	675.096	124623	675	47647.9	675	121965	675	35522.2
673.893	123358	674	69026.9	674.096	124310	674	48062	674	122455	674	35177.4
672.893	124069	673	69072	673.096	124254	673	47863.2	673	122304	673	34552.6
671.893	123808	672	68927.5	672.096	124672	672	47754.8	672	122474	672	34722.7
670.893	124133	671	69073.6	671.096	124784	671	47452.2	671	122751	671	34499.9
669.893	124407	670	69302.4	670.096	124528	670	47504.9	670	123504	670	34692.6
668.893	124882	669	69373.2	669.096	125933	669	47598.3	669	123707	669	34459.2
667.893	125672	668	68963.6	668.096	125686	668	47604.3	668	123219	668	34855.2
666.893	125725	667	69419.8	667.096	125232	667	47932.5	667	123902	667	34411.1
665.893	125205	666	70020.6	666.096	125939	666	47917.4	666	123880	666	34516.5
664.893	125330	665	69138.3	665.096	125491	665	47943	665	123728	665	34561.6
663.893	125491	664	69331	664.096	125665	664	48212.5	664	123627	664	34822.1
662.893	126134	663	69139.8	663.096	126410	663	47997.2	663	124048	663	34873.3
661.893	126450	662	69251.2	662.096	126464	662	47684.1	662	124821	662	34400.5
660.893	126690	661	69803.8	661.096	127143	661	47902.4	661	124620	661	34439.7
659.893	125958	660	69856.4	660.096	127360	660	48509.1	660	124818	660	34430.6
658.893	127123	659	70085.3	659.096	127474	659	48817.8	659	124599	659	34855.2
657.893	126935	658	69883.5	658.096	127202	658	48391.7	658	124992	658	34792
656.893	126265	657	69954.3	657.096	127614	657	48319.4	657	124496	657	34850.7
655.893	126953	656	69514.7	656.096	127468	656	48278.8	656	124913	656	35177.4
654.893	127098	655	69862.5	655.096	128039	655	48587.4	655	125363	655	34903.4
653.893	126810	654	69848.9	654.096	127912	654	48873.5	654	125758	654	34343.3
652.893	127250	653	70356.3	653.096	128953	653	48652.1	653	125348	653	34799.5
651.893	127930	652	70228.3	652.096	129058	652	48373.6	652	126724	652	35233.1
650.893	127917	651	70758.3	651.096	128531	651	48960.8	651	126825	651	34734.8
649.893	128188	650	70675.5	650.096	128504	650	48625	650	126889	650	34623.3
648.893	127849	649	70508.4	649.096	128873	649	48494.1	649	126932	649	34522.5
647.893	128159	648	70524.9	648.096	128555	648	48447.4	648	127167	648	34876.3
646.893	128411	647	70104.9	647.096	128647	647	48679.2	647	127027	647	34926
645.893	128596	646	70820	646.096	130112	646	48548.3	646	127394	646	34891.3
644.893	129498	645	70252.4	645.096	129656	645	48748.5	645	127852	645	34742.3
643.893	129717	644	71104.6	644.096	129608	644	48929.2	644	127935	644	34963.6
642.893	129713	643	71196.4	643.096	129957	643	48911.1	643	127251	643	35031.4
641.893	129526	642	71103	642.096	130300	642	48990.9	642	128195	642	35079.5
640.893	130514	641	71351.5	641.096	130845	641	48843.4	641	129043	641	35367.1
639.893	129754	640	71419.2	640.096	130735	640	49007.5	640	128272	640	35320.4
638.893	130725	639	71185.9	639.096	131488	639	49252.9	639	128758	639	35517.6
637.893	130761	638	70914.9	638.096	131191	638	49657.9	638	128956	638	35844.4
636.893	131315	637	70917.9	637.096	131309	637	49564.5	637	128414	637	35303.9
635.893	131509	636	71328.9	636.096	131670	636	49355.2	636	129182	636	35252.7
634.893	131098	635	71881.4	635.096	131554	635	49463.6	635	129948	635	35267.7
633.893	131176	634	71595.4	634.096	131389	634	49341.7	634	129243	634	35529.7
632.893	131143	633	71530.6	633.096	131468	633	49468.2	633	129751	633	35060
631.893	131420	632	71222	632.096	132016	632	49758.7	632	130086	632	35376.1
630.893	131965	631	71649.6	631.096	132424	631	49629.3	631	130482	631	35234.6
629.893	133048	630	71247.6	630.096	132732	630	49483.2	630	130609	630	35678.7
628.893	132927	629	71362	629.096	132962	629	50001.1	629	131173	629	35808.2
627.893	133147	628	71779	628.096	133545	628	49623.2	628	130812	628	35749.5
626.893	132813	627	71435.8	627.096	133355	627	49620.2	627	131622	627	35743.5
625.893	133387	626	71815.2	626.096	133873	626	49980.1	626	131246	626	35714.9
624.893	133636	625	71520.1	625.096	133522	625	50093	625	131753	625	35748
623.893	133371	624	71485.5	624.096	134314	624	49864.1	624	131413	624	35585.4
622.893	133471	623	72048.5	623.096	135046	623	49099.3	623	131739	623	35696.8
621.893	134070	622	71907	622.096	134776	622	49645.8	622	131914	622	35633.6
620.893	134955	621	71935.6	621.096	135094	621	50043.3	621	133149	621	35507.1
619.893	134480	620	71893.5	620.096	135365	620	49934.9	620	132831	620	35824.8
618.893	134602	619	72411.4	619.096	134841	619	50049.3	619	133183	619	36074.7
617.893	135252	618	72431	618.096	135139	618	50257.1	618	133834	618	36183.1
616.893	135148	617	72394.8	617.096	135928	617	50228.5	617	133986	617	35991.9
615.893	135181	616	72464.1	616.096	135835	616	50216.4	616	134225	616	35623
614.893	135967	615	72918.8	615.096	136280	615	50466.3	615	134799	615	36121.4
613.893	136160	614	72349.7	614.096	137078	614	50312.8	614	134187	614	35791.7
612.893	137047	613	72569.5	613.096	137059	613	50407.6	613	134233	613	36136.4
611.893	136444	612	72671.8	612.096	137095	612	50160.7	612	134776	612	36180.1
610.893	136411	611	72525.8	611.096	137158	611	50535.6	611	135077	611	36124.4
609.893	137185	610	72206.6	610.096	137542	610	50609.4	610	135412	610	36398.4
608.893	137072	609	72857	609.096	137908	609	50714.8	609	135637	609	36532.4
607.893	137360	608	73058.8	608.096	137941	608	50790	608	135723	608	35970.8
606.893	136767	607	72977.5	607.096	137414	607	50799.1	607	136773	607	36255.4
605.893	137269	606	73456.2	606.096	138153	606	50904.5	606	136783	606	36177.1
604.893	137045	605	73478.8	605.096	138439	605	50606.4	605	136030	605	36335.2
603.893	138316	604	73600.8	604.096	138477	604	51074.6	604	136301	604	36693.5
602.893	138444	603	73406.6	603.096	138091	603	51017.4	603	136795	603	36612.2
601.893	138310	602	73813.1	602.096	138322	602	51106.2	602	137400	602	36672.4
600.893	138871	601	73885.3	601.096	139717	601	51059.5	601	137525	601	36244.8
599.893	138999	600	73593.2	600.096	140006	600	51411.8	600	137801	600	36175.6
598.893	139626	599	73527	599.096	139380	599	51685.9	599	137364	599	36172.6
597.893	139252	598	73831.1	598.096	139824	598	51458.5	598	137578	598	36950.9
596.893	139600	597	74118.7	597.096	141069	597	51354.6	597	138307	597	36832
595.893	140022	596	74200	596.096	140675	596	51574.4	596	137881	596	36601.7
594.893	140131	595	74189.4	595.096	141298	595	51622.6	595	137747	595	36615.2
593.893	140309	594	73573.7	594.096	140829	594	51458.5	594	138835	594	36797.4
592.893	140089	593	73868.8	593.096	141688	593	51417.9	593	139510	593	36830.5
591.893	140788	592	74099.1	592.096	141806	592	51407.3	592	139234	592	36678.4
590.893	140574	591	74136.7	591.096	141810	591	51643.7	591	139475	591	36826
589.893	141130	590	74097.6	590.096	142798	590	51962.9	590	140500	590	37157.2
588.893	142137	589	74549.3	589.096	142706	589	51967.4	589	140889	589	37533.6
587.893	142396	588	74737.5	588.096	143112	588	51920.7	588	141292	588	36812.4
586.893	142570	587	74903.1	587.096	143772	587	51976.4	587	141926	587	37145.2
585.893	143813	586	74558.3	586.096	143210	586	51913.2	586	143328	586	36833.5
584.893	144463	585	74434.9	585.096	144606	585	51845.4	585	142984	585	37280.7
583.893	144886	584	74674.2	584.096	146087	584	52104.4	584	142680	584	37500.5
582.893	144586	583	74565.8	583.096	145573	583	52251.9	583	143927	583	37352.9
581.893	144535	582	75103.3	582.096	145544	582	52510.9	582	143880	582	37437.2
580.893	144963	581	75134.9	581.096	145598	581	52208.3	581	143841	581	37446.3
579.893	145398	580	74818.8	580.096	144623	580	52245.9	580	143605	580	37288.2
578.893	145061	579	75085.3	579.096	145493	579	52382.9	579	143885	579	37410.1
577.893	144264	578	75619.7	578.096	144492	578	52653.9	578	143251	578	37346.9
576.893	143599	577	75655.9	577.096	144853	577	52682.5	577	142217	577	37363.5
575.893	143999	576	75823	576.096	144636	576	52309.2	576	142040	576	37711.2
574.893	144434	575	75692	575.096	144525	575	52471.8	575	142200	575	37420.7
573.893	143850	574	75144	574.096	143995	574	52989.7	574	142695	574	37533.6
572.893	143895	573	75469.2	573.096	143255	573	52899.3	573	141224	573	37593.8
571.893	143043	572	75711.6	572.096	143602	572	52920.4	572	141705	572	37861.8
570.893	142214	571	75708.6	571.096	142263	571	52649.4	571	141109	571	38024.4
569.893	140288	570	76205.4	570.096	141708	570	52638.9	570	139812	570	37494.4
568.893	139133	569	75907.3	569.096	139888	569	53191.4	569	137759	569	37557.7
567.893	137443	568	75752.2	568.096	137986	568	52854.2	568	136577	568	37733.8
566.893	135797	567	75771.8	567.096	136342	567	53149.3	567	134936	567	37735.3
565.893	135526	566	75744.7	566.096	135439	566	53248.6	566	133531	566	37973.2
564.893	136727	565	76470.4	565.096	135458	565	52822.5	565	134397	565	37947.6
563.893	139973	564	76458.3	564.096	137829	564	52766.8	564	135789	564	37690.2
562.893	142816	563	76664.6	563.096	140591	563	53013.8	563	139660	563	37607.4
561.893	147460	562	76267.1	562.096	145277	562	53516.6	562	143575	562	37916
560.893	152125	561	76203.9	561.096	149898	561	53472.9	561	148389	561	38128.3
559.893	156911	560	76449.3	560.096	156149	560	53792.1	560	153069	560	38342.1
558.893	161634	559	76782	559.096	159814	559	54233.3	559	157689	559	38500.2
557.893	165098	558	76807.6	558.096	164323	558	54407.9	558	162034	558	38664.3
556.893	168376	557	77251.8	557.096	168192	557	54406.4	557	165470	557	38942.8
555.893	172627	556	77748.6	556.096	171762	556	54898.7	556	169381	556	38911.2
554.893	174082	555	77689.9	555.096	173586	555	55216.4	555	171208	555	38906.7
553.893	171300	554	77438.4	554.096	173638	554	55368.4	554	171768	554	38863
552.893	164476	553	78128	553.096	168823	553	55324.8	553	166915	553	39382.4
551.893	155139	552	77691.4	552.096	160094	552	54621.7	552	158304	552	39143
550.893	144574	551	77944.3	551.096	149732	551	54751.2	551	148012	551	38813.3
549.893	136428	550	77668.8	550.096	139888	550	54725.6	550	138070	550	38905.2
548.893	129854	549	77446	549.096	131682	549	54343.2	549	130527	549	38738
547.893	124504	548	77467	548.096	125547	548	53454.9	548	124948	548	38408.3
546.893	118829	547	77251.8	547.096	120744	547	53728.9	547	119224	547	38077.1
545.893	113027	546	77135.8	546.096	114751	546	53448.9	546	114438	546	38238.2
544.893	105683	545	77485.1	545.096	107693	545	53409.7	545	106880	545	38292.4
543.893	95833.4	544	77583	544.096	98609.6	544	53171.8	544	98906.2	544	38102.7
542.893	85032.5	543	77337.6	543.096	88174.6	543	52873.7	543	88722.6	543	37765.4
541.893	73840.2	542	77333.1	542.096	76670.6	542	52303.1	542	77688.4	542	37649.5
540.893	64972.4	541	76980.8	541.096	66848.3	541	51893.6	541	67415.9	541	37375.5
539.893	59733.1	540	76776	540.096	59684.9	540	51508.2	540	59618.6	540	37146.7
538.893	58832.7	539	76929.6	539.096	56968.9	539	51184.5	539	56684.3	539	37330.3
537.893	61995.9	538	77447.5	538.096	58777	538	50937.6	538	58031.8	538	37578.8
536.893	71756.5	537	76866.3	537.096	67247.3	537	50838.2	537	65135	537	37307.8
535.893	101395	536	76700.7	536.096	90414.9	536	51366.7	536	85410.4	536	37468.9
534.893	198811	535	77325.5	535.096	163311	535	52139	535	149186	535	37822.7
533.893	421936	534	78990.7	534.096	329188	534	53813.2	534	307732	534	38695.9
532.893	652600	533	81756.4	533.096	541223	533	58191.4	533	534666	533	41682.9
531.893	656154	532	87123.7	532.096	660694	532	69550.8	532	671913	532	48911.1
530.893	473825	531	95374.2	531.096	604059	531	85180	531	607133	531	59144.4
529.893	277658	530	101803	530.096	394482	530	89800.6	530	390756	530	61301.9
528.893	135493	529	96938.4	529.096	180836	529	76791.1	529	179666	529	52616.3
527.893	72840.5	528	86613.3	528.096	80488.7	528	60905.9	528	81018.7	528	42640.4
526.893	54275.4	527	79425.8	527.096	55954.1	527	53617.5	527	55621.4	527	38572.4
525.893	49483.2	526	77656.7	526.096	49382.3	526	51180	526	49033.1	526	37636
524.893	45725.3	525	77018.4	525.096	45529.6	525	50734.3	525	44972.6	525	36970.5
523.893	43307.4	524	77602.5	524.096	42968.7	524	50541.6	524	42876.8	524	37127.1
522.893	41976.5	523	76962.7	523.096	41283.9	523	50526.6	523	40609.5	523	36669.4
521.893	41449.6	522	76896.4	522.096	39807	522	50638	522	39343.3	522	36579.1
520.893	40620	521	76908.5	521.096	38703.4	521	50454.3	521	38781.7	521	36558
519.893	39877.7	520	76767	520.096	38393.3	520	50130.6	520	37726.3	520	36658.9
518.893	39576.6	519	77178	519.096	37949.1	519	50171.3	519	37830.2	519	36746.2
517.893	39671.5	518	77387.3	518.096	38212.6	518	50090	518	37590.8	518	36699.5
516.893	39305.6	517	76855.8	517.096	37675.1	517	50556.7	517	37568.2	517	36389.4
515.893	39707.6	516	77208.1	516.096	37342.4	516	50299.2	516	37390.6	516	36562.5
514.893	39498.3	515	77754.6	515.096	37360.5	515	50421.2	515	37532.1	515	36552
513.893	39254.4	514	77066.6	514.096	37268.6	514	50145.7	514	37200.9	514	36375.8
512.893	39412.5	513	77253.3	513.096	37922	513	50645.5	513	37322.8	513	36809.4
511.893	39525.4	512	77659.8	512.096	37896.4	512	50517.5	512	37687.2	512	37187.3
510.893	39596.2	511	77712.5	511.096	37491.4	511	50439.2	511	37542.6	511	37023.2
509.893	39737.7	510	77265.3	510.096	37399.6	510	50615.4	510	37599.8	510	37015.7
508.893	39385.4	509	77726	509.096	37765.4	509	50734.3	509	37571.2	509	36904.3
507.893	39441.1	508	77959.4	508.096	37696.2	508	51074.6	508	37488.4	508	36851.6
506.893	39498.3	507	77798.3	507.096	37551.7	507	50335.4	507	37089.5	507	36988.6
505.893	39218.3	506	78344.8	506.096	37193.3	506	50695.2	506	37048.8	506	36830.5
504.893	39647.4	505	77941.3	505.096	37696.2	505	50495	505	37623.9	505	36954
503.893	39703.1	504	77980.4	504.096	37693.2	504	50732.8	504	37675.1	504	37051.8
502.893	39400.5	503	77486.6	503.096	37551.7	503	51139.3	503	37550.2	503	36954
501.893	39603.7	502	77891.6	502.096	37372.5	502	51264.3	502	37377	502	36920.8
500.893	39534.5	501	78376.4	501.096	37259.6	501	51109.2	501	37197.9	501	37280.7
499.893	39539	500	78397.5	500.096	37633	500	50963.2	500	37688.7	500	37112
498.893	39361.3	499	78320.7	499.096	37904	499	51130.3	499	37458.3	499	37104.5
497.893	39600.7	498	78329.7	498.096	37574.2	498	51588	498	37327.3	498	37231
496.893	39492.3	497	78785.9	497.096	37629.9	497	51646.7	497	37494.4	497	37011.2
495.893	39466.7	496	78636.9	496.096	37390.6	496	51238.7	496	37295.7	496	37459.8
494.893	39885.3	495	78647.4	495.096	37464.3	495	51312.5	495	37354.4	495	37587.8
493.893	40133.7	494	79085.5	494.096	37902.5	494	50987.3	494	37473.4	494	37205.4
492.893	39511.9	493	78947	493.096	37318.3	493	51140.8	493	37879.9	493	37401.1
491.893	39296.6	492	79242.1	492.096	37699.2	492	50847.3	492	37541.1	492	37300.2
490.893	39502.9	491	79162.3	491.096	37718.8	491	51359.1	491	37699.2	491	37366.5
489.893	39295.1	490	79079.5	490.096	37989.8	490	51306.4	490	37637.5	490	37480.9
488.893	39389.9	489	78682	489.096	38019.9	489	51253.8	489	37628.4	489	37660.1
487.893	39447.2	488	78894.3	488.096	38138.8	488	51267.3	488	37738.3	488	37661.6
486.893	39462.2	487	79090	487.096	37866.3	487	51762.6	487	37773	487	37559.2
485.893	39620.3	486	79425.8	486.096	37586.3	486	51675.3	486	37890.4	486	37496
484.893	39570.6	485	79611	485.096	37420.7	485	51880.1	485	37780.5	485	37986.8
483.893	39504.4	484	79046.4	484.096	37768.5	484	51953.8	484	37292.7	484	37881.4
482.893	39359.8	483	78636.9	483.096	37432.7	483	51679.8	483	37139.1	483	37646.5
481.893	39234.9	482	79719.4	482.096	37614.9	482	51938.8	482	37261.1	482	37846.7
480.893	39222.8	481	79650.1	481.096	38143.3	481	51723.5	481	37363.5	481	37562.2
479.893	39231.9	480	79541.7	480.096	37679.6	480	51657.2	480	37566.7	480	37955.1
478.893	39653.4	479	79529.7	479.096	37756.4	479	51836.4	479	37432.7	479	37980.7
477.893	39819	478	79802.2	478.096	38022.9	478	51831.9	478	37575.7	478	37721.8
476.893	39769.3	477	79973.8	477.096	37834.7	477	51788.2	477	37426.7	477	38019.9
475.893	39545	476	80199.6	476.096	38143.3	476	52018.6	476	37461.3	476	37831.7
474.893	39641.4	475	79951.2	475.096	37884.4	475	51968.9	475	38025.9	475	37798.6
473.893	39725.7	474	79651.6	474.096	37956.7	474	52270	474	37575.7	474	37779
472.893	39763.3	473	80181.6	473.096	38086.1	473	52327.2	473	37268.6	473	37646.5
471.893	39939.5	472	80607.6	472.096	38128.3	472	52384.4	472	37234	472	37625.4
470.893	39778.4	471	80673.9	471.096	37684.1	471	52015.6	471	37524.6	471	37724.8
469.893	39579.6	470	80466.1	470.096	38125.3	470	52298.6	470	37663.1	470	38069.6
468.893	39299.6	469	79910.6	469.096	38153.9	469	52012.6	469	37863.3	469	38259.3
467.893	39436.6	468	80219.2	468.096	38242.7	468	52550	468	37679.6	468	37988.3
466.893	39441.1	467	80559.5	467.096	37669.1	467	53037.8	467	37676.6	467	38271.3
465.893	39368.9	466	80773.3	466.096	38110.2	466	52519.9	466	37584.8	466	38578.5
464.893	39558.6	465	80670.9	465.096	37869.3	465	52264	465	37574.2	465	38376.7
463.893	39653.4	464	80252.3	464.096	37654	464	52399.5	464	37557.7	464	37992.8
462.893	40127.7	463	81024.7	463.096	38113.2	463	52334.7	463	37697.7	463	38083.1
461.893	39772.4	462	81170.7	462.096	38200.6	462	52661.5	462	37937.1	462	38382.7
460.893	39465.2	461	81065.3	461.096	37884.4	461	52800	461	37879.9	461	38318
459.893	39948.5	460	80984	460.096	37944.6	460	52596.7	460	37636	460	38057.5
458.893	39840.1	459	80768.7	459.096	38019.9	459	52712.6	459	37825.7	459	38211.1
457.893	39909.4	458	80997.6	458.096	38012.4	458	52678	458	37489.9	458	38480.6
456.893	39465.2	457	81054.8	457.096	37646.5	457	52170.6	457	37791	457	38751.6
455.893	39856.7	456	81486.9	456.096	38122.3	456	52806	456	37830.2	456	38396.3
454.893	39746.8	455	81253.5	455.096	37866.3	455	53382.6	455	37815.1	455	38238.2
453.893	39971.1	454	81593.8	454.096	37914.5	454	52840.6	454	37706.7	454	38382.7
452.893	39849.1	453	82001.8	453.096	38093.7	453	52935.5	453	37426.7	453	38016.9
451.893	40264.7	452	81742.8	452.096	37970.2	452	53117.6	452	37685.7	452	38461
450.893	39885.3	451	81538.1	451.096	38033.4	451	52855.7	451	37818.1	451	38453.5
449.893	39807	450	81911.5	450.096	38274.3	450	52994.2	450	37857.3	450	38709.4
448.893	40190.9	449	82086.1	449.096	38167.4	449	53021.3	449	38164.4	449	38480.6
447.893	39957.5	448	81514	448.096	37964.2	448	53319.4	448	38083.1	448	38736.5
446.893	39748.3	447	82358.6	447.096	38063.5	447	53253.1	447	37767	447	39076.8
445.893	39823.5	446	82483.6	446.096	38022.9	446	52691.6	446	37745.9	446	38611.6
444.893	39784.4	445	82677.8	445.096	38123.8	445	53488	445	37980.7	445	38662.8
443.893	39808.5	444	82485.1	444.096	38217.1	444	53722.9	444	38016.9	444	38914.2
442.893	39919.9	443	82536.3	443.096	37982.2	443	53424.8	443	37910	443	38905.2
441.893	39746.8	442	82558.8	442.096	37771.5	442	53611.5	442	37765.4	442	39093.4
440.893	39638.4	441	82962.3	441.096	38068.1	441	53801.2	441	37944.6	441	38974.4
439.893	39689.6	440	82363.1	440.096	38203.6	440	53947.2	440	37932.6	440	38887.1
438.893	40076.5	439	82783.2	439.096	38122.3	439	53828.3	439	37907	439	38866
437.893	40395.7	438	82905.1	438.096	37950.6	438	53900.5	438	38057.5	438	39156.6
436.893	40053.9	437	82676.3	437.096	38053	437	54204.7	437	37763.9	437	38652.2
435.893	40005.7	436	82838.9	436.096	37980.7	436	54200.1	436	38095.2	436	38781.7
434.893	39834.1	435	83001.5	435.096	37846.7	435	54106.8	435	37819.6	435	39468.2
433.893	39804	434	83730.2	434.096	37894.9	434	53786.1	434	37753.4	434	39460.7
432.893	39877.7	433	83468.2	433.096	38110.2	433	53938.2	433	37652.5	433	39356.8
431.893	40206	432	83942.5	432.096	38662.8	432	53903.5	432	37774.5	432	39009
430.893	39660.9	431	84451.3	431.096	37968.7	431	53837.3	431	37649.5	431	39093.4
429.893	39773.9	430	83895.8	430.096	38000.3	430	54078.2	430	37890.4	430	39391.5
428.893	40184.9	429	83797.9	429.096	38385.7	429	54463.6	429	37813.6	429	39560.1
427.893	40364	428	83493.8	428.096	38339.1	428	54305.5	428	38181	428	39380.9
426.893	39849.1	427	83903.3	427.096	38242.7	427	54817.4	427	37828.7	427	39651.9
425.893	40190.9	426	83906.3	426.096	38176.5	426	54883.7	426	37964.2	426	39713.6
424.893	40178.9	425	83963.5	425.096	38417.4	425	54097.8	425	38146.4	425	39822
423.893	39953	424	84068.9	424.096	38447.5	424	54593.1	424	37947.6	424	39128
422.893	40148.7	423	84103.6	423.096	38465.5	423	54460.6	423	38015.4	423	39584.2
421.893	40117.1	422	84663.6	422.096	38215.6	422	54489.2	422	38525.8	422	39730.2
420.893	40282.7	421	85058.1	421.096	38450.5	421	54858.1	421	37983.8	421	39659.4
419.893	40380.6	420	84388.1	420.096	38298.4	420	54510.3	420	37923.5	420	39862.7
418.893	39912.4	419	84785.6	419.096	38221.6	419	54690.9	419	37717.3	419	39499.9
417.893	40291.8	418	84674.2	418.096	38527.3	418	54907.7	418	38083.1	418	39549.5
416.893	40169.8	417	84881.9	417.096	38358.6	417	54541.9	417	38057.5	417	39749.8
415.893	39986.1	416	84871.4	416.096	37747.4	416	55120	416	37812.1	416	39686.5
414.893	39898.8	415	85315.5	415.096	38153.9	415	55127.6	415	38241.2	415	39846.1
413.893	39784.4	414	85451	414.096	38056	414	55278.1	414	37900.9	414	39733.2
412.893	39656.4	413	85720.5	413.096	37956.7	413	55485.9	413	38089.1	413	40069
411.893	39593.2	412	85690.4	412.096	38015.4	412	55669.6	412	38057.5	412	40061.4
410.893	39527	411	85556.4	411.096	38057.5	411	55380.5	411	37977.7	411	39916.9
409.893	39906.4	410	85895.2	410.096	38367.7	410	55007.1	410	37858.8	410	40085.5
408.893	39633.8	409	86081.9	409.096	38488.1	409	55257	409	38083.1	409	39584.2
407.893	39353.8	408	85807.8	408.096	38117.7	408	55571.7	408	38256.3	408	39810
406.893	39682	407	85437.5	407.096	37962.7	407	54796.3	407	37949.1	407	40455.9
405.893	39707.6	406	85722	406.096	37878.4	406	55129.1	406	37904	406	40195.4
404.893	39950	405	86151.1	405.096	37932.6	405	55043.2	405	38165.9	405	40449.9
403.893	40546.2	404	86059.3	404.096	38355.6	404	55607.8	404	38444.5	404	40469.4
402.893	41753.7	403	86733.8	403.096	38468.5	403	55942.1	403	38334.6	403	40258.7
401.893	42095.4	402	86390.5	402.096	39030.1	402	55817.1	402	39305.6	402	40529.7
400.893	42066.8	401	86619.3	401.096	39230.4	401	55839.7	401	39578.1	401	40427.3
399.893	42181.3	400	88246.9	400.096	39134	400	56283.8	400	39590.2	400	40821.7
398.893	41336.6	399	88716.6	399.096	38909.7	399	56609	399	39590.2	399	41321.6
397.893	40629	398	88407.9	398.096	39055.7	398	56821.3	398	39009	398	41856.1
396.893	40058.4	397	88582.6	397.096	38769.7	397	57122.4	397	38732	397	41648.3
395.893	39487.8	396	87403.7	396.096	38168.9	396	56491.6	396	38242.7	396	41211.7
394.893	39549.5	395	86768.4	395.096	38179.5	395	56241.7	395	38199	395	40654.6
393.893	39989.2	394	86780.4	394.096	37900.9	394	55943.6	394	37763.9	394	40738.9
392.893	39751.3	393	87345	393.096	37843.7	393	56264.3	393	37985.3	393	40779.6
391.893	39722.7	392	87418.8	392.096	37988.3	392	56240.2	392	37905.5	392	40464.9
390.893	39740.7	391	87713.9	391.096	38187	391	56419.3	391	38050	391	40263.2
389.893	39688	390	87510.6	390.096	38080.1	390	56553.3	390	37952.1	390	40576.3
388.893	39894.3	389	87328.5	389.096	38191.5	389	56505.1	389	38060.5	389	40705.8
387.893	39596.2	388	88218.2	388.096	37830.2	388	56454	388	38299.9	388	41190.6
386.893	39483.3	387	88409.5	387.096	38199	387	56449.4	387	38048.5	387	41398.4
385.893	39451.7	386	88284.5	386.096	37885.9	386	56496.1	386	38376.7	386	40987.3
384.893	39650.4	385	88606.7	385.096	38280.4	385	56678.3	385	38056	385	41140.9
383.893	40043.4	384	88710.6	384.096	38369.2	384	56621.1	384	38104.2	384	40748
382.893	39995.2	383	88608.2	383.096	37902.5	383	56871	383	37833.2	383	41280.9
381.893	39963.6	382	88409.5	382.096	38212.6	382	56705.4	382	38305.9	382	41402.9
380.893	40028.3	381	88578.1	381.096	37982.2	381	56854.4	381	37992.8	381	41384.8
379.893	39725.7	380	88529.9	380.096	37941.6	380	56624.1	380	37825.7	380	41199.6
378.893	40187.9	379	89049.3	379.096	38170.4	379	56991.4	379	37890.4	379	41238.8
377.893	39767.8	378	88889.7	378.096	38202.1	378	57111.9	378	38230.7	378	41434.5
376.893	39974.1	377	88995.1	377.096	38078.6	377	57209.7	377	38215.6	377	41332.1
375.893	40327.9	376	89068.9	376.096	38209.6	376	57354.3	376	38053	376	41303.5
374.893	40072	375	89321.8	375.096	38488.1	375	57483.8	375	38036.4	375	41160.5
373.893	39981.6	374	89708.7	374.096	38576.9	374	57444.6	374	37633	374	41404.4
372.893	39445.7	373	90024.9	373.096	38304.4	373	57438.6	373	37685.7	373	41744.6
371.893	39870.2	372	90083.6	372.096	38458	372	57444.6	372	37791	372	42048.8
370.893	39639.9	371	90529.3	371.096	38576.9	371	57241.4	371	38435.4	371	41825.9
369.893	40245.1	370	90164.9	370.096	38262.3	370	57194.7	370	38485.1	370	41571.5
368.893	39772.4	369	90092.7	369.096	38247.2	369	57644.9	369	38138.8	369	41905.7
367.893	39844.6	368	90371.2	368.096	38357.1	368	57703.6	368	38271.3	368	41999.1
366.893	39928.9	367	89952.7	367.096	38507.7	367	57741.2	367	38309	367	42024.7
365.893	39804	366	90279.4	366.096	38659.8	366	57653.9	366	38342.1	366	42197.8
364.893	40228.5	365	90675.3	365.096	38340.6	365	57870.7	365	38147.9	365	41931.3
363.893	39697.1	364	90854.5	364.096	38379.7	364	58055.9	364	38217.1	364	42325.8
362.893	40055.4	363	91066.8	363.096	38254.8	363	57673.5	363	38364.7	363	42083.4
361.893	40026.8	362	91358.8	362.096	38203.6	362	57799.9	362	38339.1	362	42509.5
360.893	40260.2	361	91419.1	361.096	38110.2	361	57900.8	361	38548.3	361	43180.9
359.893	39871.7	360	91598.2	360.096	38351.1	360	58412.7	360	38560.4	360	42845.2
358.893	40005.7	359	90980.9	359.096	38138.8	359	58120.6	359	38506.2	359	42405.6
357.893	39841.6	358	91479.3	358.096	38296.9	358	58545.2	358	38592	358	42652.5
356.893	40206	357	91831.6	357.096	38714	357	58930.6	357	38441.4	357	42550.1
355.893	40573.3	356	92251.6	356.096	38790.7	356	58320.8	356	38197.5	356	43007.8
354.893	40564.3	355	92170.3	355.096	38485.1	355	58200.4	355	38456.5	355	42735.3
353.893	40281.2	354	91836.1	354.096	38495.6	354	58424.7	354	38144.8	354	42651
352.893	39832.6	353	92007.7	353.096	38391.8	353	58643	353	38034.9	353	42967.2
351.893	40139.7	352	91893.3	352.096	38599.5	352	58885.4	352	38245.7	352	43024.4
350.893	40267.7	351	91873.7	351.096	38290.9	351	59132.3	351	38462.5	351	42922
349.893	40281.2	350	92402.2	350.096	38695.9	350	59338.6	350	38640.2	350	43256.2
348.893	40579.3	349	92712.3	349.096	38290.9	349	59258.8	349	38694.4	349	43584.4
347.893	40296.3	348	92777.1	348.096	38391.8	348	59120.3	348	38735	348	43486.6
346.893	40388.1	347	92837.3	347.096	38689.9	347	59558.4	347	38388.8	347	43063.5
345.893	40623	346	92968.3	346.096	38604	346	59594.6	346	38235.2	346	43727.5
344.893	40159.3	345	93432	345.096	38605.6	345	59030	345	38507.7	345	43668.7
343.893	40412.2	344	93248.3	344.096	38432.4	344	59442.5	344	38635.7	344	44042.1
342.893	40642.6	343	93325.1	343.096	38661.3	343	59900.2	343	38599.5	343	44028.6
341.893	40541.7	342	94092.9	342.096	38909.7	342	59403.3	342	38468.5	342	43903.6
340.893	40448.4	341	93885.2	341.096	38760.6	341	59459.1	341	38474.6	341	44064.7
339.893	40305.3	340	94178.8	340.096	38628.1	340	59478.6	340	38443	340	44067.7
338.893	40218	339	94388	339.096	38516.7	339	59653.3	339	38854	339	44174.6
337.893	40574.8	338	94260.1	338.096	38671.8	338	59964.9	338	38449	338	44513.4
336.893	40311.3	337	94344.4	337.096	38863	337	60010.1	337	38847.9	337	44341.7
335.893	40221	336	94121.5	336.096	38717	336	59951.4	336	38337.6	336	44454.6
334.893	40364	335	94573.2	335.096	38890.1	335	60026.6	335	38554.4	335	44064.7
333.893	40407.7	334	94964.7	334.096	38763.6	334	60241.9	334	38885.6	334	44456.2
332.893	40711.8	333	95204	333.096	38866	333	59886.6	333	38596.5	333	44341.7
331.893	40848.8	332	95070	332.096	38849.5	332	60401.5	332	38831.4	332	44394.4
330.893	40659.1	331	94577.7	331.096	38890.1	331	60053.7	331	38697.4	331	44120.4
329.893	40708.8	330	95139.3	330.096	38658.2	330	60100.4	330	38822.4	330	44558.5
328.893	40600.4	329	95294.4	329.096	38938.3	329	60338.3	329	38763.6	329	44782.9
327.893	40761.5	328	95234.2	328.096	39361.3	328	59526.8	328	38813.3	328	44225.8
326.893	40541.7	327	95330.5	327.096	38878.1	327	60245	327	38739.5	327	44596.2
325.893	40439.3	326	95317	326.096	38849.5	326	59986	326	38616.1	326	44889.8
324.893	40793.1	325	95824.3	325.096	38971.4	325	60431.6	325	38698.9	325	44605.2
323.893	40880.5	324	95201	324.096	38950.3	324	60086.9	324	38826.9	324	44861.1
322.893	40711.8	323	95157.4	323.096	38843.4	323	60243.4	323	38866	323	44918.4
321.893	40585.4	322	95734	322.096	39352.3	322	60168.2	322	39405	322	45341.4
320.893	40677.2	321	94827.7	321.096	39281.5	321	59865.6	321	39141.5	321	45912
319.893	40906	320	95298.9	320.096	39099.4	320	59987.5	320	38875	320	46199.6
318.893	40695.3	319	95310.9	319.096	39219.8	319	60210.3	319	38948.8	319	46011.4
317.893	40945.2	318	94910.5	318.096	39495.3	318	59552.4	318	39236.4	318	46238.7
316.893	40714.8	317	95335	317.096	39374.9	317	59916.7	317	39385.4	317	46464.6
315.893	40906	316	96188.7	316.096	39335.7	316	60112.5	316	38978.9	316	46634.7
314.893	40988.9	315	96659.9	315.096	39332.7	315	60615.3	315	38720	315	47327.3
313.893	41100.3	314	97073.9	314.096	38720	314	61003.8	314	39018.1	314	47655.5
312.893	41347.2	313	98087.2	313.096	39645.9	313	61338	313	38825.4	313	47474.8
311.893	41180.1	312	98295	312.096	39787.4	312	61828.8	312	39186.7	312	47864.7
310.893	41381.8	311	99101.9	311.096	39370.4	311	62226.3	311	39009	311	48060.5
309.893	41402.9	310	99774.9	310.096	39445.7	310	63182.3	310	38935.3	310	47833.1
308.893	41335.1	309	101187	309.096	39843.1	309	63850.8	309	39644.4	309	47459.7
307.893	41258.3	308	100967	308.096	39730.2	308	63627.9	308	39712.1	308	46702.4
306.893	41285.4	307	101558	307.096	39688	307	64120.3	307	39442.6	307	46383.3
305.893	41323.1	306	100883	306.096	39472.8	306	64403.3	306	39793.4	306	45196.9
304.893	41283.9	305	100305	305.096	39436.6	305	63841.7	305	39707.6	305	43713.9
303.893	41345.7	304	99086.9	304.096	39796.4	304	63417.2	304	39558.6	304	41877.1
302.893	40900	303	96723.2	303.096	39667	303	62456.6	303	39289.1	303	39886.8
301.893	40838.3	302	94234.5	302.096	39224.3	302	60634.9	302	39266.5	302	38257.8
300.893	40501.1	301	91678	301.096	39096.4	301	58439.8	301	38873.5	301	35683.3
299.893	40352	300	88763.3	300.096	39061.7	300	56277.8	300	38837.4	300	33129.8
298.893	39182.2	299	86214.3	299.096	38379.7	299	53579.8	299	38542.3	299	30978.4
297.893	39140	298	83076.8	298.096	37941.6	298	51170.9	298	38108.7	298	28670.4
296.893	39018.1	297	80935.9	297.096	37876.9	297	48424.8	297	37894.9	297	26976.6
295.893	38150.9	296	79505.6	296.096	37348.4	296	46844	296	37809.1	296	26649.9
294.893	37751.9	295	77932.3	295.096	37337.9	295	45562.7	295	37352.9	295	26794.4
293.893	37325.8	294	76380	294.096	36940.4	294	44313.1	294	36901.3	294	26089.8
292.893	37720.3	293	75299	293.096	37083.4	293	43894.6	293	36315.6	293	26205.8
291.893	37922	292	74380.7	292.096	36333.7	292	43254.7	292	36309.6	292	30477
290.893	38257.8	291	74666.7	291.096	36366.8	291	42708.2	291	36810.9	291	41481.2
289.893	39230.4	290	78861.2	290.096	37533.6	290	45391.1	290	37517	290	60577.7
288.893	40994.9	289	82727.5	289.096	38599.5	289	49456.1	289	39033.1	289	87289.3
287.893	44940.9	288	79800.7	288.096	41145.4	288	48495.6	288	40943.7	288	88797.9
286.893	51643.7	287	75279.5	287.096	45314.3	287	43296.9	287	44645.9	287	53668.7
285.893	60999.2	286	84445.3	286.096	51110.7	286	41604.6	286	50666.6	286	43405.3
284.893	64377.7	285	121271	285.096	57233.8	285	51917.7	285	56565.4	285	85946.4
283.893	58316.3	284	195401	284.096	58257.6	284	96227.8	284	58384.1	284	174902
282.893	50183.3	283	287657	283.096	54341.7	283	200384	283	54021	283	210434
281.893	42763.9	282	280489	282.096	46872.6	282	251641	282	45731.4	282	119251
280.893	37923.5	281	154117	281.096	39668.5	281	147205	281	38849.5	281	33260.8
279.893	36613.7	280	64862.5	280.096	36390.9	280	46423.9	280	36404.4	280	11762.9
278.893	36133.4	279	46685.9	279.096	35639.6	279	25636.7	279	35579.4	279	8419.09
277.893	35775.1	278	43849.4	278.096	35311.4	278	23001.9	278	35337	278	7351.65
276.893	35478.5	277	42696.2	277.096	35371.6	277	21735.8	277	34951.6	277	6681.67
275.893	35323.4	276	42327.3	276.096	35118.7	276	21494.9	276	34971.1	276	6187.85
274.893	35501.1	275	42115	275.096	35365.6	275	20894.2	275	34700.1	275	5782.85
273.893	35809.7	274	41967.5	274.096	35136.7	274	20296.4	274	35017.8	274	5525.4
272.893	35844.4	273	44715.1	273.096	35010.3	273	20388.3	273	34909.4	273	5373.34
271.893	36454.1	272	51964.4	272.096	34807	272	22464.4	272	34942.5	272	5358.29
270.893	36723.6	271	66185.9	271.096	34852.2	271	27774.6	271	34954.6	271	5278.49
269.893	36405.9	270	86399.5	270.096	34752.8	270	38531.8	270	35353.5	270	5276.99
268.893	35770.6	269	99028.2	269.096	35145.8	269	49197.2	269	34763.4	269	5186.65
267.893	35641.1	268	86756.3	268.096	35002.7	268	45952.7	268	34691.1	268	5343.23
266.893	35294.8	267	61749	267.096	34963.6	267	32630	267	34573.7	267	5233.32
265.893	34987.7	266	45763	266.096	35120.2	266	23277.5	266	34368.9	266	5239.35
264.893	35053.9	265	38322.5	265.096	34731.7	265	19095	265	34706.2	265	5097.82
263.893	35254.2	264	34987.7	264.096	34456.2	264	17633.1	264	34543.6	264	5215.26
262.893	34828.1	263	33524.3	263.096	34450.2	263	16603.3	263	34957.6	263	5201.71
261.893	35300.8	262	32556.2	262.096	35088.6	262	16120	262	34770.9	262	5222.79
260.893	35165.3	261	31601.7	261.096	35222.6	261	15683.4	261	35121.7	261	5298.06
259.893	35028.3	260	30922.7	260.096	34906.4	260	15569	260	34655	260	5168.59
258.893	34695.6	259	30677.3	259.096	34865.7	259	15504.2	259	34516.5	259	5099.33
257.893	34796.5	258	30502.6	258.096	35147.3	258	15456.1	258	34909.4	258	5203.21
256.893	35225.6	257	30573.4	257.096	34864.2	257	15335.6	257	35016.3	257	5370.33
255.893	35079.5	256	30489.1	256.096	34706.2	256	15221.2	256	35017.8	256	5147.51
254.893	35011.8	255	30374.7	255.096	34889.8	255	15242.3	255	34555.6	255	5260.42
253.893	35060	254	30273.8	254.096	34689.6	254	15344.7	254	34715.2	254	5173.1
252.893	35242.1	253	30172.9	253.096	34555.6	253	15242.3	253	34900.4	253	5221.28
251.893	35421.3	252	30394.2	252.096	35118.7	252	15353.7	252	35180.4	252	5276.99
250.893	35215	251	30442.4	251.096	34915.4	251	15389.8	251	34552.6	251	5093.31
249.893	35138.2	250	30145.8	250.096	35133.7	250	15008.9	250	34715.2	250	5207.73
248.893	35020.8	249	30639.6	249.096	35109.6	249	15084.2	249	34950.1	249	5088.79
247.893	35014.8	248	30683.3	248.096	35078	248	15272.4	248	34974.1	248	5219.77
246.893	35034.4	247	30702.9	247.096	34895.9	247	15299.5	247	34941	247	5194.18
245.893	34888.3	246	30702.9	246.096	35013.3	246	15224.2	246	34829.6	246	5337.21
244.893	35079.5	245	30678.8	245.096	35291.8	245	15388.3	245	34996.7	245	5192.67
243.893	35115.7	244	30374.7	244.096	34813	244	15418.4	244	34662.5	244	5150.52
242.893	34951.6	243	30096.1	243.096	34703.1	243	15281.4	243	35200	243	5218.27
241.893	35209	242	30028.4	242.096	35224.1	242	15320.6	242	35144.3	242	5239.35
240.893	35251.2	241	29796.5	241.096	34822.1	241	15049.6	241	35237.6	241	5301.07
239.893	34944	240	29655	240.096	35151.8	240	15037.5	240	35013.3	240	5170.09
238.893	34936.5	239	29451.8	239.096	35194	239	14971.3	239	35287.3	239	5350.76
237.893	35296.3	238	29119	238.096	35383.7	238	14798.1	238	35291.8	238	5362.8
236.893	35323.4	237	29069.3	237.096	35245.1	237	14686.7	237	35349	237	5328.17
235.893	35699.8	236	28971.5	236.096	35023.8	236	14890	236	35299.3	236	5382.37
234.893	36234.3	235	28571	235.096	35004.3	235	14802.7	235	35350.5	235	5296.56
233.893	36454.1	234	28527.3	234.096	35186.4	234	14715.3	234	35133.7	234	5314.62
232.893	36217.7	233	28912.8	233.096	35162.3	233	14676.2	233	34916.9	233	5508.84
231.893	35847.4	232	28974.5	232.096	35126.2	232	14894.5	232	35430.3	232	5332.69
230.893	35674.2	231	29361.4	231.096	35254.2	231	14900.5	231	35505.6	231	5398.94
229.893	35860.9	230	29554.1	230.096	35598.9	230	15186.6	230	35401.7	230	5484.75
228.893	35490.5	229	30111.2	229.096	35592.9	229	15578	229	35257.2	229	5529.92
227.893	35419.8	228	30728.5	228.096	34968.1	228	15550.9	228	35216.5	228	5362.8
226.893	35424.3	227	31449.6	227.096	35555.3	227	15775.3	227	35069	227	5308.6
225.893	35343	226	31649.9	226.096	35511.6	226	16049.3	226	35236.1	226	5401.95
224.893	35483	225	32717.3	225.096	34909.4	225	16147.1	225	35165.3	225	5302.58
223.893	35263.2	224	33376.7	224.096	35100.6	224	16741.8	224	34831.1	224	5222.79
222.893	35273.7	223	33810.3	223.096	35392.7	223	16759.9	223	35251.2	223	5322.15
221.893	35174.4	222	34120.5	222.096	34936.5	222	17145.3	222	35138.2	222	5370.33
220.893	35297.8	221	34228.9	221.096	35267.7	221	17178.4	221	35344.5	221	5423.02
219.893	35358.1	220	33969.9	220.096	35389.7	220	17088.1	220	35359.6	220	5337.21
218.893	34903.4	219	32970.2	219.096	35237.6	219	16781	219	35418.3	219	5395.92
217.893	35022.3	218	31427	218.096	35520.7	218	16535.6	218	35397.2	218	5310.11
216.893	35421.3	217	29593.3	217.096	35452.9	217	15834	217	35477	217	5478.73
215.893	35224.1	216	27551.7	216.096	35802.2	216	14887	216	35705.8	216	5233.32
214.893	35154.8	215	25249.7	215.096	35401.7	215	13962.6	215	35600.5	215	5377.86
213.893	35076.5	214	23316.6	214.096	35442.4	214	12923.7	214	35657.7	214	5514.86
212.893	35598.9	213	21434.6	213.096	35632.1	213	11984.3	213	35633.6	213	5423.02
211.893	35433.3	212	19433.8	212.096	35716.4	212	11082.4	212	35630.6	212	5275.48
210.893	35242.1	211	18012.5	211.096	35535.7	211	10633.8	211	35826.3	211	5350.76
209.893	35004.3	210	16601.8	210.096	35391.2	210	9993.9	210	35764.6	210	5445.61
208.893	35064.5	209	15395.8	209.096	35510.1	209	9247.15	209	35318.9	209	5466.69
207.893	35132.2	208	14811.7	208.096	35692.3	208	8944.53	208	35729.9	208	5310.11
206.893	35052.4	207	14893	207.096	35701.3	207	9064.97	207	36020.5	207	5338.71
205.893	34942.5	206	15397.4	206.096	35293.3	206	9411.25	206	36163.5	206	5362.8
204.893	35391.2	205	15460.6	205.096	35839.8	205	9530.19	205	36222.3	205	5368.82
203.893	35860.9	204	14763.5	204.096	35794.7	204	8983.67	204	36068.7	204	5347.75
202.893	36908.8	203	15755.7	203.096	35800.7	203	8101.41	203	36362.3	203	5404.96
201.893	38507.7	202	23721.6	202.096	36255.4	202	8959.58	202	35912.1	202	5534.44
200.893	38891.6	201	46196.6	201.096	36350.2	201	15535.9	201	36413.5	201	5326.67
199.893	37729.3	200	87129.7	200.096	36583.6	200	35573.4	200	36223.8	200	5374.85
198.893	36499.3	199	119504	199.096	36625.7	199	57298.6	199	36077.7	199	5557.02
197.893	35823.3	198	123908	198.096	36457.1	198	69267.8	198	36451.1	198	5394.42
196.893	35699.8	197	78022.6	197.096	36553.5	197	48557.3	197	36902.8	197	5531.42
195.893	35528.2	196	24503	196.096	36711.6	196	16687.6	196	36771.8	196	5493.79
194.893	36028	195	8413.07	195.096	36555	195	6473.9	195	36726.6	195	5584.12
193.893	35891	194	6394.11	194.096	36657.4	194	5391.41	194	36517.3	194	5358.29
192.893	36199.7	193	5489.27	193.096	36649.8	193	4718.42	193	36485.7	193	5448.62
191.893	36034.1	192	5147.51	192.096	36440.6	192	4421.83	192	36475.2	192	5409.47
190.893	36136.4	191	4786.17	191.096	36505.3	191	4355.58	191	37003.6	191	5612.72
189.893	35687.8	190	4543.78	190.096	36422.5	190	4244.17	190	36601.7	190	5462.17
188.893	35660.7	189	4274.28	189.096	36271.9	189	4283.32	189	36276.5	189	5558.52
187.893	35401.7	188	4272.78	188.096	36267.4	188	4039.42	188	36434.5	188	5495.29
186.893	35528.2	187	4373.65	187.096	36267.4	187	4131.25	187	36412	187	5412.49
185.893	35190.9	186	4317.94	186.096	35907.6	186	4111.68	186	36430	186	5310.11
184.893	35383.7	185	4319.45	185.096	36044.6	185	4141.79	185	36594.1	185	5275.48
183.893	35398.7	184	4268.26	184.096	36077.7	184	4176.42	184	36586.6	184	5409.47
182.893	35654.7	183	4396.23	183.096	35907.6	183	4108.67	183	37173.8	183	5457.65
181.893	36148.5	182	4348.06	182.096	36803.4	182	4188.47	182	36925.3	182	5581.11
180.893	37243	181	4254.71	181.096	37318.3	181	4174.92	181	37429.7	181	5495.29
179.893	37611.9	180	4218.58	180.096	37961.2	180	3971.67	180	37542.6	180	5430.55
178.893	38191.5	179	4266.75	179.096	38920.2	179	4147.82	179	38474.6	179	5561.54
177.893	39025.6	178	4274.28	178.096	39365.9	178	4144.8	178	39561.6	178	5644.34
176.893	39221.3	177	4208.04	177.096	39883.8	177	4135.77	177	40306.8	177	5588.64
175.893	39338.8	176	4337.52	176.096	40324.9	176	4176.42	176	40242.1	176	5669.94
174.893	39263.5	175	4399.24	175.096	40190.9	175	4339.02	175	40442.3	175	5594.66
173.893	39215.3	174	4433.87	174.096	40145.7	174	4173.41	174	40090	174	5487.76
172.893	38373.7	173	4266.75	173.096	39546.5	173	4278.8	173	39941	173	5748.23
171.893	38162.9	172	4247.18	172.096	39162.6	172	4260.73	172	39394.5	172	5706.07
170.893	38253.3	171	4357.09	171.096	38436.9	171	4379.67	171	38527.3	171	5620.25
169.893	37295.7	170	4286.33	170.096	37563.7	170	4357.09	170	37444.8	170	5683.49
168.893	36419.5	169	4453.44	169.096	36681.4	169	4316.44	169	36618.2	169	5695.53
167.893	34876.3	168	4686.81	168.096	35340	168	4343.54	168	35860.9	168	5731.66
166.893	33068.1	167	4861.45	167.096	34319.2	167	4360.1	167	34442.7	167	5886.74
165.893	31029.6	166	4939.74	166.096	32493	166	4421.83	166	32836.2	166	5939.43
164.893	29045.2	165	4775.63	165.096	30723.9	165	4263.74	165	30757.1	165	5764.79
163.893	27032.3	164	4476.03	164.096	28810.4	164	3884.34	164	28936.8	164	5513.36
162.893	25811.3	163	4304.39	163.096	26716.1	163	3807.56	163	27449.4	163	5639.83
161.893	24775.5	162	4284.82	162.096	25517.7	162	3803.04	162	26049.2	162	5563.04
160.893	24846.2	161	4317.94	161.096	25249.7	161	3759.38	161	25499.7	161	5537.45
159.893	26035.6	160	4343.54	160.096	25639.7	160	3669.05	160	25848.9	160	5522.39
158.893	28941.4	159	4205.03	159.096	27303.3	159	3673.56	159	27036.8	159	5526.91
157.893	35915.1	158	4260.73	158.096	30839.9	158	3733.79	158	30474	158	5629.29
156.893	51184.5	157	4218.58	157.096	40303.8	157	3879.83	157	39530	157	5677.46
155.893	74273.8	156	4266.75	156.096	58045.3	156	4015.33	156	57729.2	156	5665.42
154.893	93778.3	155	4465.49	155.096	82909.6	155	4476.03	155	84052.4	155	5817.48
153.893	96081.8	154	4480.54	154.096	102803	154	5743.71	154	105446	154	6240.54
152.893	84669.6	153	4686.81	153.096	105775	153	7288.41	153	106249	153	6689.2
151.893	68113	152	5021.04	152.096	88284.5	152	8119.48	152	86949.1	152	6731.36
150.893	50979.7	151	5114.38	151.096	62420.5	151	7643.72	151	61362.1	151	6514.55
149.893	37834.7	150	4876.51	150.096	42628.4	150	6281.19	150	42797	150	6245.06
148.893	29691.1	149	4643.14	149.096	32404.2	149	5081.26	149	32593.9	149	5731.66
147.893	25157.9	148	4525.71	148.096	27524.6	148	4250.19	148	27456.9	148	5719.62
146.893	23467.2	147	4295.36	147.096	24780	147	3780.46	147	25067.6	147	5632.3
145.893	22395.2	146	4256.22	146.096	23390.4	146	3599.79	146	23405.4	146	5591.65
144.893	21913.4	145	4287.83	145.096	22643.6	145	3595.28	145	22410.2	145	5612.72
143.893	21597.2	144	4263.74	144.096	22070	144	3447.73	144	21982.7	144	5471.2
142.893	20894.2	143	4302.89	143.096	21615.3	143	3498.92	143	21628.9	143	5547.99
141.893	20505.7	142	4445.92	142.096	21014.6	142	3510.96	142	21032.7	142	5432.06
140.893	20385.3	141	4399.24	141.096	20800.8	141	3419.13	141	21028.1	141	5633.8
139.893	20112.8	140	4402.26	140.096	20444	140	3325.78	140	20826.4	140	5496.8
138.893	19701.7	139	4329.99	139.096	20570.5	139	3422.14	139	20337.1	139	5560.03
137.893	19528.6	138	4235.14	138.096	20233.2	138	3381.49	138	20248.3	138	5477.22
136.893	19670.1	137	4298.37	137.096	20026.9	137	3367.94	137	19969.7	137	5519.38
135.893	19385.6	136	4345.04	136.096	19712.3	136	3465.8	136	19814.7	136	5567.56
134.893	19394.6	135	4346.55	135.096	19471.4	135	3401.06	135	19938.1	135	5671.44
133.893	19072.4	134	4426.34	134.096	19882.4	134	3349.87	134	19772.5	134	5611.22
132.893	19328.4	133	4403.76	133.096	19459.4	133	3464.29	133	19849.3	133	5688
131.893	19429.2	132	4460.97	132.096	19507.5	132	3440.2	132	19673.1	132	5734.68
130.893	19671.6	131	4432.37	131.096	19825.2	131	3465.8	131	19775.5	131	5633.8
129.893	20234.7	130	4436.88	130.096	20389.8	130	3462.79	130	20296.4	130	5441.09
128.893	21129	129	4394.73	129.096	20758.7	129	3526.02	129	21010.1	129	5609.71
127.893	21654.5	128	4552.81	128.096	21565.6	128	3446.23	128	21634.9	128	5582.61
126.893	22336.5	127	4549.8	127.096	22414.8	127	3402.56	127	22321.4	127	5505.83
125.893	22541.2	126	4355.58	126.096	22913.1	126	3369.44	126	23021.5	126	5668.43
124.893	22834.8	125	4363.11	125.096	23337.7	125	3443.21	125	23441.6	125	5657.89
123.893	22435.8	124	4402.26	124.096	23452.1	124	3575.7	124	23516.8	124	5626.28
122.893	22190.4	123	4548.29	123.096	23047.1	123	3614.85	123	23086.2	123	5721.13
121.893	21555.1	122	4489.58	122.096	22643.6	122	3604.31	122	22697.8	122	5781.35
120.893	20556.9	121	4450.43	121.096	21985.7	121	3553.12	121	22053.4	121	5713.6
119.893	19640	120	4378.17	120.096	21011.6	120	3459.78	120	21156.1	120	5787.37
118.893	18891.8	119	4504.63	119.096	20185	119	3571.19	119	20093.2	119	5754.25
117.893	18185.7	118	4409.78	118.096	19012.2	118	3604.31	118	19104	118	5671.44
116.893	17131.8	117	4334.51	117.096	18271.5	117	3551.61	117	18495.8	117	5704.56
115.893	15721	116	4411.29	116.096	16866.8	116	3492.9	116	17449.4	116	5773.82
114.893	14206.5	115	4394.73	115.096	15654.8	115	3494.4	115	15858.1	115	5710.59
113.893	12268.8	114	4426.34	114.096	13669	114	3420.63	114	13828.6	114	5712.09
112.893	10704.5	113	4399.24	113.096	11657.5	113	3233.94	113	12026.4	113	5624.77
111.893	9191.44	112	4447.42	112.096	10048.1	112	3124.04	112	10221.2	112	5641.33
110.893	8221.86	111	4560.34	111.096	8515.44	111	3014.13	111	8703.64	111	5623.26
109.893	7865.04	110	4427.85	110.096	7925.26	110	2928.31	110	7905.69	110	5642.84
108.893	8098.4	109	4527.22	109.096	7752.12	109	2842.5	109	7658.78	109	5639.83
107.893	9354.04	108	4403.76	108.096	8268.53	108	2758.18	108	8223.36	108	5614.23
106.893	14051.4	107	4411.29	107.096	10100.8	107	2926.81	107	10019.5	107	5656.39
105.893	29829.6	106	4494.09	106.096	16421.1	106	2904.22	106	15946.9	106	5760.27
104.893	59174.5	105	4537.76	105.096	34710.7	105	3071.34	105	34227.4	105	5641.33
103.893	81992.8	104	4498.61	104.096	65381.9	104	3416.11	104	67310.5	104	5772.31
102.893	79668.2	103	4713.91	103.096	91458.2	103	4701.86	103	95076.1	103	6376.04
101.893	65303.6	102	4817.79	102.096	93379.3	102	6762.97	102	94043.3	102	7113.77
100.893	46865	101	5114.38	101.096	69322	101	7944.84	101	66271.7	101	7158.93
99.893	26832.1	100	5433.56	100.096	36392.4	100	6720.82	100	34412.6	100	6674.14
98.893	14722.9	99	5150.52	99.0964	17088.1	99	5198.7	99	17255.2	99	6367.01
97.893	9379.63	98	4730.47	98.0964	10251.4	98	3905.42	98	10653.3	98	5876.2
96.893	7306.48	97	4662.72	97.0964	7413.37	97	2999.07	97	7735.56	97	5629.29
95.893	6311.3	96	4573.89	96.0964	6528.11	96	2809.37	96	6711.78	96	5603.69
94.893	5773.82	95	4579.91	95.0964	6151.72	95	2851.53	95	6157.74	95	5809.95
93.893	5814.47	94	4543.78	94.0964	5913.84	94	2746.14	94	5757.26	94	5698.54
92.893	5721.13	93	4397.74	93.0964	5639.83	93	2765.71	93	5731.66	93	5763.28
91.893	5740.7	92	4590.45	92.0964	5432.06	92	2703.98	92	5675.96	92	5755.75
90.893	5642.84	91	4643.14	91.0964	5472.71	91	2696.46	91	5608.21	91	5678.97
89.893	5757.26	90	4677.77	90.0964	5519.38	90	2795.82	90	5498.3	90	5743.71
88.893	5776.83	89	4597.98	89.0964	5701.55	89	2866.58	89	5689.51	89	5888.24
87.893	5689.51	88	4647.66	88.0964	5611.22	88	2779.26	88	5672.95	88	5822
86.893	5688	87	4662.72	87.0964	5505.83	87	2868.09	87	5591.65	87	5680.48
85.893	5686.5	86	4661.21	86.0964	5543.47	86	2877.12	86	5692.52	86	5657.89
84.893	5692.52	85	4486.57	85.0964	5686.5	85	2853.03	85	5775.33	85	5718.11
83.893	5832.54	84	4555.82	84.0964	5677.46	84	2740.12	84	5739.19	84	5758.76
82.893	5743.71	83	4576.9	83.0964	5688	83	2771.73	83	5633.8	83	5912.33
81.893	5855.12	82	4664.22	82.0964	5603.69	82	2725.06	82	5579.6	82	5829.53
80.893	5861.14	81	4686.81	81.0964	5659.4	81	2732.59	81	5734.68	81	5892.76
79.893	5936.42	80	4537.76	80.0964	5590.14	80	2795.82	80	5812.96	80	5788.88
78.893	5785.86	79	4634.11	79.0964	5758.76	79	2862.07	79	5812.96	79	5919.86
77.893	5930.4	78	4569.37	78.0964	5919.86	78	2780.77	78	5749.73	78	6007.18
76.893	5916.85	77	4733.48	77.0964	5864.15	77	2859.06	77	5740.7	77	5888.24
75.893	5996.64	76	4784.67	76.0964	5957.5	76	2801.85	76	5812.96	76	5818.99
74.893	5840.06	75	4677.77	75.0964	5868.67	75	2837.98	75	5889.75	75	5883.73
73.893	5986.1	74	4578.41	74.0964	5865.66	74	2952.4	74	6014.71	74	5850.6
72.893	6086.98	73	4623.57	73.0964	6001.16	73	2886.16	73	5879.21	73	5957.5
71.893	6133.65	72	4756.06	72.0964	5977.07	72	2901.21	72	5990.62	72	5841.57
70.893	6099.02	71	4745.52	71.0964	6175.8	71	2923.8	71	6044.82	71	5954.49
69.893	6138.17	70	4750.04	70.0964	6017.72	70	2905.73	70	5928.89	70	5859.64
68.893	6017.72	69	4728.96	69.0964	5915.34	69	2884.65	69	6013.2	69	5882.22
67.893	6031.27	68	4789.18	68.0964	6010.19	68	2988.54	68	5998.15	68	5987.61
66.893	6040.3	67	4715.41	67.0964	5949.97	67	2974.99	67	5969.54	67	5916.85
65.893	5992.13	66	4844.89	66.0964	5942.44	66	2850.02	66	5934.91	66	6049.34
64.893	6046.33	65	4786.17	65.0964	5993.63	65	2875.62	65	5912.33	65	6004.17
63.893	6032.78	64	4724.45	64.0964	5879.21	64	3018.65	64	6032.78	64	6314.32
62.893	5977.07	63	4819.3	63.0964	5965.03	63	2949.39	63	6004.17	63	6251.08
61.893	6127.63	62	4840.37	62.0964	6062.89	62	2827.44	62	5948.46	62	6360.99
60.893	6109.56	61	4694.33	61.0964	6189.35	61	2991.55	61	6130.64	61	6448.31
59.893	6108.05	60	4835.86	60.0964	6096.01	60	3017.14	60	6059.88	60	6445.3
58.893	5983.09	59	4856.93	59.0964	6067.4	59	2950.9	59	6049.34	59	6354.97
57.893	6163.76	58	4780.15	58.0964	6109.56	58	3012.62	58	6068.91	58	6380.56
56.893	6385.08	57	4685.3	57.0964	6284.2	57	2892.18	57	6171.29	57	6351.95
55.893	6421.21	56	4924.68	56.0964	6356.47	56	2987.03	56	6339.91	56	6314.32
54.893	6353.46	55	5009	55.0964	6421.21	55	3027.68	55	6364	55	6416.69
53.893	6562.73	54	4992.43	54.0964	6470.89	54	3078.87	54	6579.29	54	6255.6
52.893	6723.83	53	4912.64	53.0964	6633.49	53	3059.3	53	6642.53	53	6321.84
51.893	6856.32	52	4817.79	52.0964	6964.72	52	3044.24	52	6997.84	52	6201.4
50.893	7089.68	51	4935.22	51.0964	6875.89	51	3023.16	51	7089.68	51	5919.86
49.893	7128.82	50	4909.63	50.0964	7062.58	50	3087.9	50	7052.04	50	5876.2
48.893	7152.91	49	4989.42	49.0964	7223.67	49	3113.5	49	7234.21	49	5811.46
47.893	7170.98	48	5090.3	48.0964	7268.84	48	3124.04	48	7210.12	48	5644.34
46.893	7059.57	47	5051.15	47.0964	7071.61	47	3115	47	7140.87	47	5460.66
45.893	6919.55	46	5233.32	46.0964	6895.46	46	3160.17	46	7006.87	46	5198.7
44.893	6544.67	45	5206.22	45.0964	6635	45	3233.94	45	6762.97	45	5010.5
43.893	6333.89	44	5120.41	44.0964	6436.27	44	3268.57	44	6522.08	44	5007.49
42.893	6272.16	43	5099.33	43.0964	6178.82	43	3163.18	43	6270.65	43	4891.56
41.893	5981.59	42	5227.3	42.0964	6165.27	42	3236.95	42	6297.75	42	4841.88
40.893	5739.19	41	5299.57	41.0964	6002.66	41	3242.97	41	5995.14	41	5194.18
39.893	5584.12	40	5236.34	40.0964	5721.13	40	3256.52	40	5560.03	40	5191.17
38.893	5575.09	39	5269.46	39.0964	5624.77	39	3221.9	39	5629.29	39	5383.88
37.893	5346.24	38	5352.26	38.0964	5453.14	38	3312.23	38	5394.42	38	5627.78
36.893	5061.69	37	5257.41	37.0964	5182.14	37	3158.66	37	5340.22	37	5968.04
35.893	4876.51	36	5286.02	36.0964	4871.99	36	3185.76	36	5016.52	36	6436.27
34.893	4766.6	35	5222.79	35.0964	4846.4	35	3160.17	35	4837.36	35	8018.61
33.893	4951.78	34	5064.7	34.0964	4834.35	34	3227.92	34	4891.56	34	10590.1
32.893	5216.76	33	5115.89	33.0964	4947.27	33	3121.02	33	5040.61	33	13917.4
31.893	5570.57	32	5019.53	32.0964	5249.89	32	3130.06	32	5204.72	32	16186.3
30.893	6236.03	31	5015.02	31.0964	5654.88	31	3075.86	31	5754.25	31	16106.5
29.893	7490.16	30	5072.23	30.0964	6513.05	30	3002.09	30	6454.33	30	13596.7
28.893	9507.61	29	5040.61	29.0964	7728.04	29	3051.77	29	7651.25	29	9876.47
27.893	12681.3	28	5034.59	28.0964	10021	28	3098.44	28	10057.1	28	6538.64
26.893	16514.5	27	5093.31	27.0964	13456.7	27	3154.15	27	13462.7	27	4593.46
25.893	18700.6	26	5136.97	26.0964	17554.8	26	3372.45	26	17750.5	26	3657
24.893	18128.4	25	5024.05	25.0964	20210.6	25	3730.78	25	20599.1	25	3241.47
23.893	15141.4	24	5129.44	24.0964	19599.4	24	3923.49	24	19668.6	24	3182.75
22.893	11260.1	23	5195.69	23.0964	15276.9	23	3897.89	23	14908	23	2910.25
21.893	7301.96	22	5198.7	22.0964	9623.53	22	3798.53	22	9070.99	22	2782.27
20.893	4179.43	21	5460.66	21.0964	5264.94	21	3523.01	21	4795.21	21	3015.64
19.893	2654.3	20	5865.66	20.0964	2735.6	20	3348.36	20	2705.49	20	3813.58
18.893	2021.97	19	6379.05	19.0964	1988.84	19	3608.83	19	2050.57	19	4417.31
17.893	1972.28	18	7122.8	18.0964	1869.9	18	4147.82	18	1758.49	18	4862.96
16.893	2457.07	17	7509.73	17.0964	1826.24	17	4522.7	17	1845.82	17	5299.57
15.893	3473.33	16	7481.12	16.0964	2366.74	16	4613.03	16	2446.53	16	5150.52
14.893	4412.79	15	7052.04	15.0964	3554.63	15	4688.31	15	3681.09	15	4849.41
13.893	5001.47	14	6461.86	14.0964	4664.22	14	4504.63	14	4911.13	14	4768.11
12.893	5242.36	13	5651.87	13.0964	5462.17	13	3958.12	13	5502.82	13	5049.65
11.893	5210.74	12	4724.45	12.0964	5698.54	12	3413.1	12	5638.32	12	5432.06
10.893	5022.55	11	4468.5	11.0964	5283.01	11	3303.2	11	5112.88	11	5004.48
9.893	4983.4	10	4108.67	10.0964	4814.78	10	2990.04	10	4923.18	10	4280.31
8.893	5120.41	9	3754.86	9.0964	4814.78	9	2386.31	9	4719.93	9	4909.63
7.893	5063.2	8	4101.14	8.0964	5028.57	8	2235.76	8	4914.15	8	5719.62
6.893	4497.11	7	4938.23	7.0964	5067.71	7	2830.45	7	5224.29	7	5100.83
5.893	3666.04	6	5463.67	6.0964	4628.09	6	3205.34	6	4600.99	6	3151.14
4.893	2475.14	5	6035.79	5.0964	3473.33	5	3182.75	5	3322.77	5	1687.73
3.893	1504.05	4	6275.17	4.0964	2029.49	4	3637.43	4	1981.32	4	1029.8
2.893	834.08	3	5683.49	3.0964	1068.95	3	3541.08	3	1005.71	3	727.185
1.893	400.479	2	3407.08	2.0964	502.857	2	2112.3	2	492.318	2	444.14
0.893	185.184	1	1618.48	1.0964	234.867	1	1082.5	1	240.889	1	264.978
-0.107	99.3669	0	886.774	0.0964	124.961	0	605.235	0	132.489	0	112.917
-1.107	63.2335	-1	388.434	-0.9036	73.7724	-1	269.495	-1	105.389	-1	57.2113
-2.107	18.0667	-2	143.028	-1.9036	49.6835	-2	102.378	-2	46.6723	-2	16.5612
-3.107	22.5834	-3	66.2446	-2.9036	12.0445	-3	52.6946	-3	34.6279	-3	27.1001
-4.107	13.55	-4	40.6501	-3.9036	13.55	-4	27.1001	-4	13.55	-4	10.5389
-5.107	10.5389	-5	28.6056	-4.9036	10.5389	-5	19.5723	-5	10.5389	-5	12.0445

## Sheet: Table B
XPS C1s spectra for SiO2 on Parylene-D, Parylene-C and Parylene-HT in Fig3efgh
	c1s_D		c1s_C		c1s_HT		c1s_N
Binding Energy (eV)	CPS	Binding Energy (eV)	CPS	Binding Energy (eV)	CPS	Binding Energy (eV)	CPS
299.078	1418.6	298.902	1426.55	299.714	1432.97	299.078	1370.86
298.978	1417.06	298.802	1431.43	299.614	1429.89	298.978	1387.8
298.878	1398.06	298.702	1420.91	299.514	1416.8	298.878	1368.55
298.778	1408.84	298.602	1418.34	299.414	1458.12	298.778	1368.03
298.678	1461.72	298.502	1404.99	299.314	1435.02	298.678	1392.93
298.578	1421.16	298.402	1401.91	299.214	1435.79	298.578	1389.08
298.478	1423.73	298.302	1395.75	299.114	1426.55	298.478	1413.98
298.378	1423.22	298.202	1469.42	299.014	1448.88	298.378	1390.62
298.278	1419.88	298.102	1431.69	298.914	1440.16	298.278	1411.41
298.178	1407.3	298.002	1420.65	298.814	1438.36	298.178	1394.98
298.078	1384.97	297.902	1418.34	298.714	1451.96	298.078	1403.71
297.978	1416.8	297.802	1432.46	298.614	1411.41	297.978	1417.57
297.878	1415.77	297.702	1406.28	298.514	1435.28	297.878	1413.21
297.778	1387.03	297.602	1431.43	298.414	1411.15	297.778	1410.64
297.678	1414.75	297.502	1403.71	298.314	1428.86	297.678	1389.34
297.578	1418.34	297.402	1420.65	298.214	1426.55	297.578	1387.28
297.478	1401.14	297.302	1383.18	298.114	1424.76	297.478	1403.2
297.378	1417.31	297.202	1434.25	298.014	1431.69	297.378	1384.46
297.278	1396.01	297.102	1444.26	297.914	1435.28	297.278	1360.85
297.178	1396.78	297.002	1403.97	297.814	1399.86	297.178	1404.48
297.078	1424.5	296.902	1419.88	297.714	1426.55	297.078	1405.51
296.978	1444.01	296.802	1393.96	297.614	1427.84	296.978	1403.97
296.878	1389.34	296.702	1409.36	297.514	1457.1	296.878	1366.75
296.778	1399.86	296.602	1435.02	297.414	1455.04	296.778	1367.01
296.678	1409.61	296.502	1449.91	297.314	1441.7	296.678	1387.28
296.578	1402.94	296.402	1430.66	297.214	1402.68	296.578	1388.57
296.478	1397.81	296.302	1427.07	297.114	1435.79	296.478	1388.57
296.378	1396.01	296.202	1417.57	297.014	1415.77	296.378	1379.07
296.278	1407.82	296.102	1396.52	296.914	1434.77	296.278	1361.36
296.178	1413.72	296.002	1394.98	296.814	1453.25	296.178	1348.53
296.078	1378.04	295.902	1416.54	296.714	1420.65	296.078	1344.42
295.978	1397.29	295.802	1405.76	296.614	1404.48	295.978	1361.1
295.878	1400.37	295.702	1423.47	296.514	1404.99	295.878	1352.63
295.778	1386.77	295.602	1410.9	296.414	1415.77	295.778	1381.38
295.678	1410.38	295.502	1381.89	296.314	1422.45	295.678	1359.82
295.578	1384.72	295.402	1404.22	296.214	1411.67	295.578	1380.35
295.478	1403.2	295.302	1406.28	296.114	1382.66	295.478	1360.85
295.378	1369.57	295.202	1394.98	296.014	1450.94	295.378	1352.12
295.278	1361.62	295.102	1379.33	295.914	1415.52	295.278	1374.45
295.178	1440.67	295.002	1388.05	295.814	1419.62	295.178	1357.77
295.078	1395.75	294.902	1386.77	295.714	1430.66	295.078	1361.62
294.978	1381.38	294.802	1359.56	295.614	1359.31	294.978	1374.96
294.878	1405.51	294.702	1357.77	295.514	1378.81	294.878	1381.64
294.778	1363.41	294.602	1407.3	295.414	1394.47	294.778	1392.42
294.678	1359.31	294.502	1378.56	295.314	1396.01	294.678	1376.5
294.578	1399.35	294.402	1420.65	295.214	1410.64	294.578	1341.34
294.478	1387.28	294.302	1428.61	295.114	1413.98	294.478	1377.27
294.378	1380.61	294.202	1406.28	295.014	1399.6	294.378	1361.87
294.278	1362.39	294.102	1414.23	294.914	1405.76	294.278	1383.95
294.178	1370.6	294.002	1379.33	294.814	1401.14	294.178	1352.63
294.078	1388.82	293.902	1388.57	294.714	1422.45	294.078	1356.74
293.978	1409.36	293.802	1375.99	294.614	1422.7	293.978	1377.79
293.878	1362.39	293.702	1362.39	294.514	1415.52	293.878	1371.63
293.778	1377.79	293.602	1381.64	294.414	1411.67	293.778	1391.65
293.678	1352.12	293.502	1374.71	294.314	1402.68	293.678	1368.8
293.578	1355.71	293.402	1393.19	294.214	1402.43	293.578	1369.06
293.478	1387.8	293.302	1404.48	294.114	1405.25	293.478	1382.15
293.378	1387.03	293.202	1396.27	294.014	1406.53	293.378	1352.12
293.278	1376.5	293.102	1415.26	293.914	1388.57	293.278	1350.58
293.178	1374.19	293.002	1409.61	293.814	1402.68	293.178	1374.96
293.078	1359.05	292.902	1400.37	293.714	1391.65	293.078	1343.14
292.978	1358.28	292.802	1398.32	293.614	1427.32	292.978	1384.72
292.878	1366.24	292.702	1371.63	293.514	1408.59	292.878	1364.44
292.778	1382.41	292.602	1370.86	293.414	1387.54	292.778	1342.11
292.678	1373.42	292.502	1365.47	293.314	1420.65	292.678	1383.18
292.578	1382.92	292.402	1377.79	293.214	1360.08	292.578	1357.51
292.478	1374.19	292.302	1384.2	293.114	1409.87	292.478	1333.13
292.378	1382.66	292.202	1395.24	293.014	1390.36	292.378	1310.8
292.278	1383.69	292.102	1344.68	292.914	1380.61	292.278	1335.44
292.178	1371.37	292.002	1373.68	292.814	1418.85	292.178	1335.69
292.078	1371.88	291.902	1394.47	292.714	1402.17	292.078	1347.5
291.978	1391.65	291.802	1361.87	292.614	1389.08	291.978	1360.85
291.878	1371.88	291.702	1394.47	292.514	1361.36	291.878	1333.64
291.778	1379.84	291.602	1412.69	292.414	1400.12	291.778	1358.79
291.678	1367.26	291.502	1384.72	292.314	1383.43	291.678	1364.95
291.578	1360.59	291.402	1383.69	292.214	1392.16	291.578	1343.14
291.478	1386.26	291.302	1348.27	292.114	1397.29	291.478	1346.73
291.378	1349.81	291.202	1410.38	292.014	1382.15	291.378	1368.03
291.278	1385.23	291.102	1372.65	291.914	1398.58	291.278	1372.65
291.178	1372.91	291.002	1379.58	291.814	1380.1	291.178	1374.96
291.078	1387.28	290.902	1379.58	291.714	1382.92	291.078	1385.49
290.978	1382.15	290.802	1409.61	291.614	1390.62	290.978	1377.79
290.878	1375.73	290.702	1393.7	291.514	1389.08	290.878	1348.78
290.778	1387.54	290.602	1405.25	291.414	1396.78	290.778	1364.18
290.678	1403.2	290.502	1400.63	291.314	1373.94	290.678	1399.86
290.578	1390.11	290.402	1381.12	291.214	1373.68	290.578	1378.3
290.478	1400.63	290.302	1405.25	291.114	1405.76	290.478	1384.46
290.378	1395.24	290.202	1402.68	291.014	1403.71	290.378	1354.94
290.278	1419.62	290.102	1388.31	290.914	1419.88	290.278	1362.64
290.178	1412.44	290.002	1401.14	290.814	1405.76	290.178	1383.18
290.078	1421.42	289.902	1400.37	290.714	1398.32	290.078	1420.39
289.978	1419.88	289.802	1391.65	290.614	1400.89	289.978	1405.51
289.878	1433.23	289.702	1402.94	290.514	1417.06	289.878	1388.05
289.778	1420.65	289.602	1412.69	290.414	1414.49	289.778	1415.52
289.678	1443.49	289.502	1425.78	290.314	1427.58	289.678	1405.76
289.578	1434	289.402	1426.3	290.214	1428.35	289.578	1416.29
289.478	1458.38	289.302	1438.87	290.114	1431.17	289.478	1421.93
289.378	1456.58	289.202	1425.27	290.014	1434.51	289.378	1390.62
289.278	1450.68	289.102	1397.81	289.914	1436.31	289.278	1397.29
289.178	1453.25	289.002	1428.61	289.814	1417.57	289.178	1409.61
289.078	1463.51	288.902	1439.9	289.714	1453.25	289.078	1398.83
288.978	1462.23	288.802	1452.22	289.614	1446.57	288.978	1418.34
288.878	1481.74	288.702	1464.8	289.514	1445.03	288.878	1436.56
288.778	1475.83	288.602	1458.89	289.414	1466.34	288.778	1444.52
288.678	1490.21	288.502	1451.45	289.314	1441.7	288.678	1426.55
288.578	1482.76	288.402	1449.91	289.214	1445.03	288.578	1433.48
288.478	1483.02	288.302	1495.08	289.114	1458.64	288.478	1423.22
288.378	1489.44	288.202	1479.17	289.014	1488.67	288.378	1457.87
288.278	1505.09	288.102	1506.38	288.914	1489.69	288.278	1439.13
288.178	1512.79	288.002	1478.4	288.814	1486.36	288.178	1443.75
288.078	1554.63	287.902	1501.76	288.714	1473.52	288.078	1476.35
287.978	1582.86	287.802	1537.95	288.614	1491.49	287.978	1488.15
287.878	1596.47	287.702	1532.81	288.514	1526.91	287.878	1507.4
287.778	1580.55	287.602	1550.27	288.414	1548.73	287.778	1500.73
287.678	1592.36	287.502	1558.22	288.314	1564.9	287.678	1551.04
287.578	1602.63	287.402	1587.48	288.214	1540	287.578	1529.73
287.478	1633.68	287.302	1589.02	288.114	1566.95	287.478	1537.95
287.378	1671.67	287.202	1619.05	288.014	1607.76	287.378	1608.02
287.278	1672.19	287.102	1620.85	287.914	1619.57	287.278	1553.09
287.178	1680.14	287.002	1668.34	287.814	1630.6	287.178	1584.92
287.078	1705.04	286.902	1667.57	287.714	1671.67	287.078	1648.83
286.978	1726.34	286.802	1697.85	287.614	1629.32	286.978	1686.56
286.878	1744.82	286.702	1742.26	287.514	1639.07	286.878	1676.04
286.778	1836.97	286.602	1757.14	287.414	1730.96	286.778	1731.48
286.678	1810.53	286.502	1730.19	287.314	1728.14	286.678	1730.19
286.578	1861.86	286.402	1773.06	287.214	1718.13	286.578	1742.77
286.478	1870.85	286.302	1828.5	287.114	1757.66	286.478	1767.41
286.378	1903.7	286.202	1825.93	287.014	1801.03	286.378	1802.06
286.278	1956.06	286.102	1885.73	286.914	1798.47	286.278	1841.07
286.178	1976.08	286.002	1901.65	286.814	1869.56	286.178	1913.2
286.078	2066.68	285.902	1952.98	286.714	1863.15	286.078	1902.42
285.978	2047.43	285.802	1977.11	286.614	1908.32	285.978	1951.44
285.878	2095.17	285.702	2012.01	286.514	1922.44	285.878	1967.87
285.778	2142.91	285.602	2036.65	286.414	1974.54	285.778	2004.57
285.678	2144.71	285.502	2086.19	286.314	1981.73	285.678	2052.82
285.578	2203.49	285.402	2098.25	286.214	2076.69	285.578	2107.75
285.478	2213.75	285.302	2117.5	286.114	2077.72	285.478	2104.16
285.378	2212.98	285.202	2108.78	286.014	2069.76	285.378	2109.8
285.278	2204.77	285.102	2138.55	285.914	2094.4	285.278	2147.53
285.178	2194.76	285.002	2163.96	285.814	2160.88	285.178	2122.89
285.078	2222.22	284.902	2126.49	285.714	2149.84	285.078	2211.96
284.978	2244.55	284.802	2119.3	285.614	2173.71	284.978	2206.05
284.878	2208.11	284.702	2116.22	285.514	2164.22	284.878	2183.47
284.778	2182.95	284.602	2107.75	285.414	2166.01	284.778	2195.27
284.678	2142.4	284.502	2090.3	285.314	2189.11	284.678	2180.9
284.578	2158.06	284.402	2073.61	285.214	2211.44	284.578	2187.06
284.478	2127.77	284.302	2087.22	285.114	2220.17	284.478	2155.49
284.378	2120.58	284.202	2094.92	285.014	2225.82	284.378	2145.22
284.278	2094.15	284.102	2072.07	284.914	2211.7	284.278	2132.65
284.178	2088.24	284.002	2072.59	284.814	2181.67	284.178	2089.78
284.078	2039.73	283.902	2060.78	284.714	2204.77	284.078	2058.47
283.978	2015.35	283.802	2065.91	284.614	2175	283.978	2071.56
283.878	2013.3	283.702	2054.62	284.514	2198.35	283.878	2050
283.778	2007.91	283.602	2028.44	284.414	2182.18	283.778	2022.79
283.678	1967.35	283.502	2062.32	284.314	2175.77	283.678	1945.79
283.578	1938.35	283.402	2057.19	284.214	2139.58	283.578	1998.92
283.478	1912.43	283.302	2053.08	284.114	2112.63	283.478	1984.29
283.378	1899.85	283.202	2025.36	284.014	2136.75	283.378	1940.66
283.278	1888.56	283.102	2048.2	283.914	2129.31	283.278	1901.65
283.178	1901.65	283.002	2034.34	283.814	2093.63	283.178	1906.27
283.078	1862.12	282.902	1984.55	283.714	2125.46	283.078	1899.08
282.978	1873.41	282.802	1991.22	283.614	2102.62	282.978	1860.58
282.878	1833.12	282.702	2006.37	283.514	2066.94	282.878	1870.59
282.778	1817.72	282.602	1979.67	283.414	2055.13	282.778	1866.48
282.678	1783.07	282.502	1978.65	283.314	2066.43	282.678	1843.9
282.578	1787.94	282.402	1967.1	283.214	2040.76	282.578	1815.15
282.478	1763.82	282.302	1931.16	283.114	2022.54	282.478	1775.62
282.378	1741.49	282.202	1904.21	283.014	1991.48	282.378	1754.32
282.278	1702.22	282.102	1891.38	282.914	1951.44	282.278	1706.07
282.178	1700.68	282.002	1898.82	282.814	1946.31	282.178	1723.52
282.078	1659.61	281.902	1821.57	282.714	1858.27	282.078	1731.48
281.978	1657.81	281.802	1803.86	282.614	1844.92	281.978	1666.8
281.878	1595.44	281.702	1757.66	282.514	1818.74	281.878	1614.95
281.778	1558.99	281.602	1721.21	282.414	1744.05	281.778	1580.04
281.678	1559.76	281.502	1689.38	282.314	1706.84	281.678	1536.15
281.578	1542.82	281.402	1659.35	282.214	1663.46	281.578	1520.75
281.478	1513.82	281.302	1627.78	282.114	1597.75	281.478	1515.87
281.378	1499.7	281.202	1570.54	282.014	1575.42	281.378	1470.96
281.278	1499.19	281.102	1504.32	281.914	1562.33	281.278	1470.96
281.178	1434.25	281.002	1503.81	281.814	1523.06	281.178	1434.77
281.078	1435.02	280.902	1461.46	281.714	1475.32	281.078	1398.83
280.978	1396.01	280.802	1441.95	281.614	1469.67	280.978	1382.15
280.878	1397.81	280.702	1405.51	281.514	1421.16	280.878	1360.85
280.778	1415.26	280.602	1422.7	281.414	1420.14	280.778	1389.59
280.678	1378.3	280.502	1384.46	281.314	1407.82	280.678	1352.12
280.578	1391.39	280.402	1379.84	281.214	1392.42	280.578	1358.28
280.478	1399.6	280.302	1389.08	281.114	1381.64	280.478	1362.39
280.378	1366.49	280.202	1390.88	281.014	1347.24	280.378	1353.66
280.278	1346.73	280.102	1388.31	280.914	1358.79	280.278	1354.94
280.178	1362.9	280.002	1403.71	280.814	1376.76	280.178	1337.23
280.078	1393.19	279.902	1372.91	280.714	1371.37	280.078	1342.11
279.978	1359.31	279.802	1373.68	280.614	1375.99	279.978	1304.12
279.878	1377.02	279.702	1362.39	280.514	1376.25	279.878	1323.37
279.778	1367.78	279.602	1374.45	280.414	1360.33	279.778	1349.81
279.678	1348.53	279.502	1375.73	280.314	1367.26	279.678	1348.01
279.578	1344.42	279.402	1379.84	280.214	1380.87	279.578	1333.38
279.478	1375.48	279.302	1367.01	280.114	1382.15	279.478	1332.36
279.378	1326.97	279.202	1350.07	280.014	1403.71	279.378	1334.92
279.278	1353.4	279.102	1352.12	279.914	1380.1	279.278	1354.69
279.178	1376.25	279.002	1372.65	279.814	1374.96	279.178	1320.29
279.078	1368.29	278.902	1349.04	279.714	1382.92	279.078	1332.1
278.978	1374.71	278.802	1352.38	279.614	1377.02	278.978	1317.98
278.878	1367.26	278.702	1378.56	279.514	1372.65	278.878	1331.33
278.778	1371.11	278.602	1355.2	279.414	1371.37	278.778	1373.42
278.678	1342.37	278.502	1342.37	279.314	1352.89	278.678	1363.41
278.578	1365.98	278.402	1357.77	279.214	1349.3	278.578	1320.55
278.478	1345.19	278.302	1341.6	279.114	1351.61	278.478	1339.54
278.378	1366.75	278.202	1334.67	279.014	1353.15	278.378	1326.97
278.278	1375.48	278.102	1344.68	278.914	1362.13	278.278	1343.14
278.178	1362.39	278.002	1361.87	278.814	1342.37	278.178	1324.14
278.078	1351.86	277.902	1375.73	278.714	1345.19	278.078	1338.77
277.978	1341.6	277.802	1351.09	278.614	1383.95	277.978	1343.65
277.878	1343.91	277.702	1348.01	278.514	1358.02	277.878	1346.73
277.778	1360.33	277.602	1368.8	278.414	1368.55	277.778	1361.36
277.678	1346.99	277.502	1372.4	278.314	1377.79	277.678	1332.87
277.578	1340.06	277.402	1374.71	278.214	1347.76	277.578	1349.04
277.478	1348.27	277.302	1342.62	278.114	1377.79	277.478	1332.61
277.378	1340.06	277.202	1354.94	278.014	1381.64	277.378	1320.81
277.278	1364.7	277.102	1348.78	277.914	1364.95	277.278	1340.57
277.178	1376.76	277.002	1360.85	277.814	1350.07	277.178	1349.04
277.078	1373.17	276.902	1345.96	277.714	1371.11	277.078	1368.03
276.978	1354.17	276.802	1319.52	277.614	1355.2	276.978	1364.18
276.878	1358.54	276.702	1347.76	277.514	1366.75	276.878	1367.26
276.778	1342.88	276.602	1353.4	277.414	1347.5	276.778	1359.05
276.678	1357	276.502	1396.27	277.314	1349.81	276.678	1343.91
276.578	1382.66	276.402	1396.78	277.214	1376.25	276.578	1349.55
276.478	1375.22	276.302	1339.8	277.114	1385.74	276.478	1349.81
276.378	1374.19	276.202	1341.85	277.014	1385.74	276.378	1317.21
276.278	1368.55	276.102	1375.48	276.914	1355.46	276.278	1342.88
276.178	1343.91	276.002	1327.48	276.814	1363.67	276.178	1309
276.078	1340.31	275.902	1333.64	276.714	1388.57	276.078	1349.3
275.978	1329.02	275.802	1343.91	276.614	1382.92	275.978	1335.95

## Sheet: Table C
Parylene Adhesion Index of parylene/SiO2 substrates treated with and without Piranha acid in Fig5a
WO_Piranha	HT	D	N	C
R1	0.1653	0.3536	0.2506	0.1776
R2	0.1204	0.1691	0.1392	0.1831
R3	0.3562	0.1633	0.1599	0.3572
W_Piranha	HT	D	N	C
R1	0.7088	0.7891	0.7804	0.7645
R2	0.6344	0.7535	0.6479	0.7073
R3	0.6896	0.743	0.724	0.6688

## Sheet: Table D
Silicon Repulsion Index of parylene/SiO2 substrates treated with and without Piranha acid in Fig5b
WO_Piranha	HT	D	N	C
R1	0.9574	0.9468	0.9674	0.9757
R2	0.973	0.9782	0.9855	0.9679
R3	0.939	0.9713	0.9855	0.9492
W_Piranha	HT	D	N	C
R1	0.9926	0.9505	0.968	0.9895
R2	0.9881	0.9868	0.9976	0.9872
R3	0.9609	0.9846	0.9922	0.9639

## Sheet: Table E
Nuclei Density on parylene of parylene/SiO2 substrates treated with and without Piranha acid in Fig5c
WO_Piranha	HT	D	N	C
R1	34.0413	68.3669	57.9665	50.5203
R2	32.566	49.7885	49.7536	47.4126
R3	86.5415	50.7674	46.8483	79.1951
W_Piranha	HT	D	N	C
R1	56.4744	110.987	109.697	62.6553
R2	48.6339	57.8282	51.1867	54.5184
R3	91.7756	53.9445	57.5861	74.7032

## Sheet: Table F
Nuclei Density on SiO2 of parylene/SiO2 substrates treated with and without Piranha acid in Fig5d
WO_Piranha	HT	D	N	C
R1	10.9497	11.4487	18.8376	10.962
R2	12.8538	8.6584	18.0512	9.8011
R3	16.0011	12.4188	16.1084	12.9562
W_Piranha	HT	D	N	C
R1	0.5203	9.7081	8.7289	1.3115
R2	1.6492	0.8463	0.3284	1.2702
R3	7.7355	0.7019	0.7964	9.5032

## Sheet: Table G
Quantification of astrocyte patterning on parylene-HT, parylene-D, parylene-N and parylene C substrates. Fig 6(a) PAI
	HT	D	N	C
R1	0.780453	0.757072	0.763346	0.746877
R2	0.763321	0.76076	0.689434	0.782825
R3	0.764061	0.739435	0.678642	0.835211
R4	0.835998	0.760053	0.734204	0.802411
R5	0.750326	0.678599	0.728121	0.752481
R6	0.7343	0.695566	0.805677	0.672269

## Sheet: Table H
Quantification of astrocyte patterning on parylene-HT, parylene-D, parylene-N and parylene C substrates. Fig 6(b) SRI
	HT	D	N	C
R1	0.89845	0.938073	0.966061	0.927492
R2	0.966434	0.964334	0.97191	0.948837
R3	0.928022	0.936902	0.973862	0.911357
R4	0.921668	0.954393	0.973823	0.949824
R5	0.93327	0.936579	0.961035	0.925855
R6	0.915401	0.950141	0.926897	0.95154

## Sheet: Table I
Quantification of astrocyte patterning on parylene-HT, parylene-D, parylene-N and parylene C substrates. Fig 6(c) Mean Cluster Size
	HT	D	N	C
R1	4.33432	3.35027	3.46736	3.27763
R2	3.42559	3.5973	2.9096	3.45812
R3	3.00867	2.75701	2.67802	3.44611
R4	3.17204	2.59375	3.0463	3.21902
R5	2.93052	2.79088	3.02046	3.27249
R6	3.45119	2.75	3.62245	2.60574

## Sheet: Table J
Quantification of astrocyte patterning on parylene-HT, parylene-D, parylene-N and parylene C substrates. Fig 6(d) Node Isolation Index
	HT	D	N	C
R1	0.822751	0.927028	0.957895	0.89008
R2	0.973404	0.950954	0.963483	0.96
R3	0.89415	0.910145	0.959627	0.848404
R4	0.883598	0.947075	0.963526	0.942344
R5	0.961039	0.926431	0.97878	0.920635
R6	0.907895	0.960784	0.917313	0.949062
